# Supplementary material for: N,N′-Bis[(1H-imidazol-1-yl)meth­yl]-2,2′-(disulfanedi­yl)dianiline
Source: Acta Crystallogr Sect E Struct Rep Online. 2012 Jun 13;68(Pt 7):o2051. doi: 10.1107/S1600536812025330 (PMC3393319; doi:10.1107/S1600536812025330)
Supplement: Supplementary file 2 [file e-68-o2051-Isup2.hkl]

# 
# h,k,l, Fc-squared, Fo-squared, sigma(Fo-squared) and status flag 
# 
data_I
_shelx_title ' scj200_m in P2(1)/c' 
_shelx_refln_list_code          4 
_shelx_F_calc_maximum      265.91 
_exptl_crystal_F_000       840.00 
_reflns_d_resolution_high  0.7500 
 
loop_ 
 _symmetry_equiv_pos_as_xyz 
 'x, y, z' 
 '-x, y+1/2, -z+1/2' 
 '-x, -y, -z' 
 'x, -y-1/2, z-1/2' 
 
_cell_length_a    11.2009 
_cell_length_b    11.6067 
_cell_length_c    15.5230 
_cell_angle_alpha  90.000 
_cell_angle_beta   97.162 
_cell_angle_gamma  90.000 
 
_shelx_F_squared_multiplier     1.000 
 
loop_ 
 _refln_index_h 
 _refln_index_k 
 _refln_index_l 
 _refln_F_squared_calc 
 _refln_F_squared_meas 
 _refln_F_squared_sigma 
 _refln_observed_status 
   1   0   0     9352.14     7235.43    156.47 o 
   2   0   0     6110.79     5859.10     61.71 o 
   3   0   0     4923.96     4892.87     51.94 o 
   4   0   0     1158.66     1119.68     12.75 o 
   5   0   0     2228.87     2181.60     24.01 o 
   6   0   0     8800.29     9061.84     95.98 o 
   7   0   0      105.33       90.76      3.17 o 
   8   0   0      685.65      625.00      9.16 o 
   9   0   0     1059.40     1035.60     13.60 o 
  10   0   0      717.06      712.97     12.77 o 
  11   0   0      123.83      150.69      8.28 o 
  12   0   0        0.39       -5.54      5.54 o 
  13   0   0       63.98       52.89      7.17 o 
  14   0   0        6.25        2.02      7.73 o 
   1   1   0      682.71      696.78     10.47 o 
   2   1   0     8879.98     8763.41     75.25 o 
   3   1   0     1406.43     1330.22     10.39 o 
   4   1   0      106.21      119.27      4.41 o 
   5   1   0      231.51      265.78      3.25 o 
   6   1   0       84.13       95.26      2.34 o 
   7   1   0      401.26      450.38      4.98 o 
   8   1   0      416.17      434.99      5.21 o 
   9   1   0      250.30      246.82      4.74 o 
  10   1   0       29.08       21.80      3.19 o 
  11   1   0        1.40       -3.31      3.49 o 
  12   1   0       16.43        8.45      4.16 o 
  13   1   0       38.69       36.70      5.00 o 
  14   1   0        3.68        2.72      5.52 o 
   0   2   0      185.27      205.99      4.03 o 
   1   2   0     4201.83     4431.47     38.28 o 
   2   2   0     7448.83     7639.97     65.79 o 
   3   2   0      566.05      553.22      5.17 o 
   4   2   0      278.04      249.09      2.92 o 
   5   2   0      378.47      399.49      7.23 o 
   6   2   0      398.77      491.20      5.01 o 
   7   2   0      267.18      254.46      3.75 o 
   8   2   0     1264.27     1201.68     10.55 o 
   9   2   0        1.02       -2.45      2.45 o 
  10   2   0        3.02       -2.45      3.10 o 
  11   2   0       75.73       81.64      4.20 o 
  12   2   0       47.83       52.53      4.57 o 
  13   2   0      120.60      135.36      6.66 o 
  14   2   0       10.04        9.50      5.69 o 
   1   3   0     7379.97     7612.16     71.45 o 
   2   3   0     1836.74     1869.63     15.42 o 
   3   3   0      302.98      300.65      3.67 o 
   4   3   0      549.98      553.18      5.49 o 
   5   3   0      126.33      142.87      3.81 o 
   6   3   0     2172.75     2194.41     17.41 o 
   7   3   0     2374.12     2266.89     18.10 o 
   8   3   0     1934.98     1886.33     15.55 o 
   9   3   0      683.97      649.60      9.72 o 
  10   3   0     1442.20     1429.27     15.19 o 
  11   3   0      337.49      324.78      6.69 o 
  12   3   0      298.80      334.60      7.35 o 
  13   3   0      486.70      513.89     17.54 o 
  14   3   0      229.91      244.56     11.80 o 
   0   4   0    11524.67    12105.54    125.89 o 
   1   4   0      284.44      345.47      7.60 o 
   2   4   0     3412.43     3700.12     32.25 o 
   3   4   0        8.62       13.83      1.50 o 
   4   4   0     4985.24     5233.19     42.49 o 
   5   4   0     1229.55     1198.03     10.81 o 
   6   4   0      436.58      398.05      5.28 o 
   7   4   0      159.57      146.13      2.91 o 
   8   4   0      399.89      415.85      5.32 o 
   9   4   0       11.91       13.57      3.24 o 
  10   4   0     1162.79     1167.56     11.84 o 
  11   4   0      163.56      181.36      5.82 o 
  12   4   0        8.69        9.29      4.46 o 
  13   4   0       56.09       63.25      6.09 o 
  14   4   0        7.90        2.45      6.51 o 
   1   5   0       21.67       18.14      1.41 o 
   2   5   0       24.97       37.96      1.71 o 
   3   5   0     1020.07     1087.52     11.42 o 
   4   5   0      241.01      203.29      4.03 o 
   5   5   0      134.70      117.02      2.63 o 
   6   5   0      449.99      516.32      7.32 o 
   7   5   0       38.10       33.71      2.34 o 
   8   5   0       25.42       30.42      3.27 o 
   9   5   0       45.67       47.81      3.20 o 
  10   5   0      118.39      108.43      4.04 o 
  11   5   0      100.75      109.92      4.78 o 
  12   5   0       32.57       31.01      5.35 o 
  13   5   0       61.00       63.90      6.40 o 
  14   5   0       52.81       55.60      8.50 o 
   0   6   0      375.13      319.54      5.14 o 
   1   6   0     8016.28     8252.25     77.78 o 
   2   6   0     8341.21     8239.65     77.74 o 
   3   6   0     3869.56     3784.35     33.41 o 
   4   6   0      865.00      749.33      8.75 o 
   5   6   0      607.54      545.89      6.69 o 
   6   6   0     2455.38     2530.24     23.45 o 
   7   6   0     3458.29     3261.82     27.69 o 
   8   6   0      149.50      132.77      4.88 o 
   9   6   0       31.08       32.43      3.27 o 
  10   6   0       30.59       31.87      3.98 o 
  11   6   0        2.03        2.16      4.73 o 
  12   6   0      315.27      334.15     11.51 o 
  13   6   0      120.12      122.84      7.26 o 
   1   7   0      133.66      145.90      2.91 o 
   2   7   0      384.68      450.73      7.33 o 
   3   7   0      216.23      197.40      3.75 o 
   4   7   0       11.61        6.63      2.35 o 
   5   7   0      118.17      114.20      3.84 o 
   6   7   0        0.64       -1.69      2.94 o 
   7   7   0      147.36      124.98      3.92 o 
   8   7   0       10.48        4.02      3.32 o 
   9   7   0       38.22       27.51      3.45 o 
  10   7   0       22.17       14.31      4.19 o 
  11   7   0       77.73       98.60      7.39 o 
  12   7   0       24.29       16.34      5.85 o 
  13   7   0       18.28       17.01      7.31 o 
   0   8   0       25.96       23.44      3.82 o 
   1   8   0      358.45      356.81      5.01 o 
   2   8   0      193.26      234.23      4.60 o 
   3   8   0       10.08        5.98      2.13 o 
   4   8   0      133.37      141.48      5.17 o 
   5   8   0      308.24      315.46      5.93 o 
   6   8   0      299.35      290.93      7.61 o 
   7   8   0      740.86      688.54      8.88 o 
   8   8   0       13.81       14.87      3.70 o 
   9   8   0       71.55       81.43      4.58 o 
  10   8   0      173.83      189.98      6.45 o 
  11   8   0        0.01       -2.67      5.34 o 
  12   8   0        1.54       -3.79      6.68 o 
   1   9   0       44.61       49.90      2.63 o 
   2   9   0     1119.17     1144.61     11.68 o 
   3   9   0     1358.63     1353.44     13.45 o 
   4   9   0        0.06        0.03      2.96 o 
   5   9   0       13.93        9.86      3.27 o 
   6   9   0       46.21       37.86      3.86 o 
   7   9   0      792.50      768.99     11.04 o 
   8   9   0      381.46      375.77      8.07 o 
   9   9   0      721.01      744.93     12.70 o 
  10   9   0      294.38      309.07      7.79 o 
  11   9   0      161.39      173.21      7.24 o 
  12   9   0      104.62       88.34      9.82 o 
   0  10   0      233.17      251.03      7.30 o 
   1  10   0      570.60      571.92      7.35 o 
   2  10   0      299.55      306.71      6.16 o 
   3  10   0      530.49      503.43      7.77 o 
   4  10   0       11.16       11.29      3.89 o 
   5  10   0       12.42       13.42      4.09 o 
   6  10   0       16.84       15.69      4.11 o 
   7  10   0      219.69      238.98      6.41 o 
   8  10   0       35.74       23.15      4.90 o 
   9  10   0      109.56       99.95      6.65 o 
  10  10   0       10.00        9.12      5.90 o 
  11  10   0       47.03       50.16      7.92 o 
   1  11   0        0.01       -4.17      4.17 o 
   2  11   0        7.39        3.86      3.88 o 
   3  11   0        2.32        7.60      3.58 o 
   4  11   0       78.04       72.58      5.11 o 
   5  11   0        9.45        9.10      4.24 o 
   6  11   0       69.28       56.43      4.92 o 
   7  11   0        3.28       -4.79      4.79 o 
   8  11   0       15.17       13.62      5.40 o 
   9  11   0        3.78       -1.29      6.71 o 
  10  11   0       30.15       34.21      7.66 o 
   0  12   0      737.84      720.73     22.95 o 
   1  12   0     1107.06     1129.54     24.03 o 
   2  12   0      652.57      675.83     15.54 o 
   3  12   0      473.85      456.02      9.62 o 
   4  12   0      656.86      715.05     17.41 o 
   5  12   0      885.20      917.45     15.27 o 
   6  12   0      326.28      348.84      9.06 o 
   7  12   0      208.31      237.49      8.87 o 
   8  12   0      225.26      228.98     10.05 o 
   9  12   0      102.17       90.80      9.23 o 
   1  13   0       71.96       68.68      7.32 o 
   2  13   0       48.18       49.65      6.24 o 
   3  13   0        5.04       -0.39      5.20 o 
   4  13   0       29.33       37.93      5.77 o 
   5  13   0       45.36       41.44      5.56 o 
   6  13   0        0.25        1.71      5.40 o 
   7  13   0       75.80       77.23      8.97 o 
   8  13   0        1.68        6.62      8.80 o 
   0  14   0       22.72       21.72     10.59 o 
   1  14   0       15.21       17.22      7.51 o 
   2  14   0        2.16       -0.72      6.55 o 
   3  14   0        3.97       14.28      6.94 o 
   4  14   0        3.24        9.01      6.30 o 
   5  14   0        1.11        6.52      6.76 o 
   6  14   0       14.14        9.85      7.13 o 
   1  15   0       15.62       13.29      8.62 o 
   2  15   0      170.85      195.32     11.20 o 
   3  15   0       22.74       20.26      8.00 o 
 -14   1   1      106.38      121.38      6.23 o 
 -13   1   1      106.50      125.76      5.56 o 
 -12   1   1        0.17       -0.18      3.97 o 
 -11   1   1       10.13        3.30      3.48 o 
 -10   1   1      897.45      865.10      9.33 o 
  -9   1   1     2748.56     2691.48     21.56 o 
  -8   1   1      634.60      582.14      6.15 o 
  -7   1   1      293.59      329.58      4.18 o 
  -6   1   1     2009.50     2012.32     15.93 o 
  -5   1   1      119.18      102.52      2.14 o 
  -4   1   1       25.02       21.96      1.13 o 
  -3   1   1       66.80       66.98      1.64 o 
  -2   1   1     5116.63     5144.03     41.10 o 
  -1   1   1      565.84      549.87      5.58 o 
   0   1   1     4226.41     4125.54     63.07 o 
   1   1   1     2764.00     2733.86     29.64 o 
   2   1   1       59.22       53.48      1.26 o 
   3   1   1     1646.84     1640.19     13.57 o 
   4   1   1     1098.62     1074.67      8.72 o 
   5   1   1       70.41      105.18      1.97 o 
   6   1   1      241.64      330.91      3.90 o 
   7   1   1      976.22     1008.87      8.90 o 
   8   1   1     1147.48     1129.27     10.01 o 
   9   1   1       48.04       38.63      3.71 o 
  10   1   1      349.73      336.97     10.86 o 
  11   1   1      667.70      641.53      8.93 o 
  12   1   1      178.99      170.17      5.41 o 
  13   1   1      198.35      215.28      6.46 o 
  14   1   1      125.30      150.26      8.59 o 
 -14   2   1      114.46      108.16      6.97 o 
 -13   2   1        4.43       20.09      7.40 o 
 -12   2   1      179.09      187.58      7.85 o 
 -11   2   1      173.81      170.49      4.84 o 
 -10   2   1       80.33       79.94      3.46 o 
  -9   2   1        0.01        0.06      2.28 o 
  -8   2   1        4.33        3.38      2.00 o 
  -7   2   1       88.61      107.90      2.55 o 
  -6   2   1       46.24       58.06      1.83 o 
  -5   2   1       95.15       89.16      1.82 o 
  -4   2   1      825.20      784.12      6.65 o 
  -3   2   1      675.55      709.13      6.39 o 
  -2   2   1     8903.10     8688.87     69.44 o 
  -1   2   1     1790.44     1751.96     16.95 o 
   0   2   1     1278.37     1348.84     18.82 o 
   1   2   1     9747.87    10165.37     94.94 o 
   2   2   1     1916.17     2045.48     19.68 o 
   3   2   1      574.65      588.72      5.88 o 
   4   2   1      301.60      309.24      3.54 o 
   5   2   1        5.46        1.61      1.22 o 
   6   2   1     1414.41     1398.09     11.53 o 
   7   2   1      620.50      666.41      6.50 o 
   8   2   1        6.59        5.52      2.26 o 
   9   2   1      343.41      298.86      5.10 o 
  10   2   1       33.67       29.97      3.37 o 
  11   2   1      116.57      102.50      4.44 o 
  12   2   1        5.09        4.63      4.19 o 
  13   2   1       29.54       23.18      5.09 o 
  14   2   1        1.43        3.38      5.69 o 
 -14   3   1        0.08        0.71      6.31 o 
 -13   3   1       11.18       21.79      5.59 o 
 -12   3   1        2.84       -2.17      4.17 o 
 -11   3   1        0.19        1.71      3.60 o 
 -10   3   1       13.16       13.41      3.00 o 
  -9   3   1        9.91       11.46      2.42 o 
  -8   3   1       67.12       72.63      2.55 o 
  -7   3   1       21.87       27.57      2.55 o 
  -6   3   1       16.46       15.73      1.80 o 
  -5   3   1      187.08      159.64      3.07 o 
  -4   3   1      489.69      465.58      4.84 o 
  -3   3   1     1884.10     1861.72     15.54 o 
  -2   3   1       62.29       82.36      1.85 o 
  -1   3   1    22095.70    22121.03    189.44 o 
   0   3   1     2141.79     2236.43     17.98 o 
   1   3   1     2633.76     2740.95     26.14 o 
   2   3   1      234.37      241.83      3.06 o 
   3   3   1        0.65       -0.52      1.23 o 
   4   3   1       89.44      109.64      3.43 o 
   5   3   1     1917.81     2070.15     17.54 o 
   6   3   1      232.46      238.84      3.44 o 
   7   3   1      371.47      387.53      6.02 o 
   8   3   1      234.99      251.00      4.56 o 
   9   3   1        3.18        1.51      2.65 o 
  10   3   1       48.04       44.21      3.55 o 
  11   3   1       25.07       26.09      3.89 o 
  12   3   1        2.65       -0.66      4.24 o 
  13   3   1       10.47        9.27      5.03 o 
  14   3   1        2.14       -5.71      5.71 o 
 -14   4   1       13.24        9.95      6.56 o 
 -13   4   1        0.71        0.62      5.79 o 
 -12   4   1       41.24       39.13      5.17 o 
 -11   4   1      170.48      182.70      6.28 o 
 -10   4   1      171.57      158.90      4.18 o 
  -9   4   1       91.51       82.46      3.30 o 
  -8   4   1      670.35      634.41      6.77 o 
  -7   4   1      187.88      204.65      4.15 o 
  -6   4   1      895.89      973.32      8.59 o 
  -5   4   1     1775.18     1723.07     15.99 o 
  -4   4   1      132.49      168.99      2.91 o 
  -3   4   1      327.40      286.86      3.47 o 
  -2   4   1      205.27      191.51      4.48 o 
  -1   4   1      624.98      682.46      6.63 o 
   0   4   1     3469.95     3644.63     29.12 o 
   1   4   1     5982.82     6175.48     58.12 o 
   2   4   1    17874.53    18299.35    170.84 o 
   3   4   1     2855.65     2877.21     27.82 o 
   4   4   1      167.86      163.68      9.40 o 
   5   4   1       16.09        5.09      1.55 o 
   6   4   1       64.28       79.84      2.41 o 
   7   4   1      593.22      570.68      6.03 o 
   8   4   1      706.55      654.51      7.49 o 
   9   4   1      158.57      159.81      3.90 o 
  10   4   1        0.46       -3.38      3.38 o 
  11   4   1       35.83       25.86      4.05 o 
  12   4   1       39.05       38.36      4.73 o 
  13   4   1       50.21       53.16      5.53 o 
  14   4   1        7.88       -0.66      6.67 o 
 -14   5   1        0.32       -3.41      6.74 o 
 -13   5   1       25.06       20.81      5.86 o 
 -12   5   1      358.42      394.29      8.84 o 
 -11   5   1       79.67       91.66      4.70 o 
 -10   5   1       17.11       17.62      3.32 o 
  -9   5   1        8.29        2.63      2.84 o 
  -8   5   1      630.28      599.80      6.64 o 
  -7   5   1     2223.92     2151.69     17.46 o 
  -6   5   1      101.20      117.73      2.83 o 
  -5   5   1       53.06       65.33      2.54 o 
  -4   5   1      216.26      266.40      3.76 o 
  -3   5   1      104.79      116.21      2.54 o 
  -2   5   1      774.07      761.08      7.52 o 
  -1   5   1      536.14      564.45      5.85 o 
   0   5   1        0.50        0.34      0.98 o 
   1   5   1      131.54      142.18      3.24 o 
   2   5   1       25.28       24.77      1.65 o 
   3   5   1       66.46       70.45      2.50 o 
   4   5   1      121.33      124.29      2.98 o 
   5   5   1       99.97      122.02      3.22 o 
   6   5   1      322.75      322.85      5.13 o 
   7   5   1       73.88       80.55      4.22 o 
   8   5   1      262.44      243.81      5.26 o 
   9   5   1      640.94      622.79     11.01 o 
  10   5   1      519.35      499.12      7.27 o 
  11   5   1      252.91      253.83      8.19 o 
  12   5   1       62.08       62.95      5.08 o 
  13   5   1        9.14        4.20      5.88 o 
 -13   6   1        0.12       -0.95      6.08 o 
 -12   6   1       58.58       57.21      5.74 o 
 -11   6   1       10.24        4.40      4.30 o 
 -10   6   1       14.64       10.10      3.82 o 
  -9   6   1      350.90      341.70      7.36 o 
  -8   6   1       12.74        9.08      2.57 o 
  -7   6   1      436.32      422.92      5.88 o 
  -6   6   1      150.12      142.33      3.27 o 
  -5   6   1       32.03       29.08      3.19 o 
  -4   6   1       10.94       11.30      1.80 o 
  -3   6   1     3328.41     3517.75     34.06 o 
  -2   6   1      125.75      142.27      3.15 o 
  -1   6   1      674.78      719.19      6.87 o 
   0   6   1     2119.95     2110.57     23.17 o 
   1   6   1     1847.47     1965.13     19.48 o 
   2   6   1     1420.54     1452.76     14.89 o 
   3   6   1      516.68      589.13      9.70 o 
   4   6   1      304.30      315.58      5.09 o 
   5   6   1      414.62      461.40      6.63 o 
   6   6   1       35.37       30.25      3.81 o 
   7   6   1       19.54       19.46      2.88 o 
   8   6   1       73.96       70.59      3.22 o 
   9   6   1      112.34      103.26      3.89 o 
  10   6   1       31.88       32.47      4.20 o 
  11   6   1        0.00       -1.81      4.26 o 
  12   6   1        1.81        1.27      5.58 o 
  13   6   1       10.53        9.49      6.37 o 
 -13   7   1       35.85       33.27      8.82 o 
 -12   7   1      303.53      342.99     10.84 o 
 -11   7   1      393.41      399.02      8.15 o 
 -10   7   1       28.72       32.19      4.26 o 
  -9   7   1      411.35      398.34      7.12 o 
  -8   7   1      784.05      759.67      8.10 o 
  -7   7   1       34.12       26.13      2.90 o 
  -6   7   1     1614.78     1606.61     16.17 o 
  -5   7   1      561.48      546.53      6.90 o 
  -4   7   1       71.00       74.89      2.90 o 
  -3   7   1        0.79        1.26      2.05 o 
  -2   7   1      247.61      218.13      4.12 o 
  -1   7   1      225.98      209.67      3.67 o 
   0   7   1      159.73      163.13      2.91 o 
   1   7   1      249.47      234.48      4.16 o 
   2   7   1      470.77      420.03      5.84 o 
   3   7   1       34.37       36.55      2.18 o 
   4   7   1       76.79       74.28      2.97 o 
   5   7   1      316.59      296.30      5.53 o 
   6   7   1       36.28       42.38      4.96 o 
   7   7   1       15.73        8.23      3.05 o 
   8   7   1     1180.51     1177.00     12.87 o 
   9   7   1      373.96      396.20      6.60 o 
  10   7   1      523.86      543.62      9.36 o 
  11   7   1      124.60      136.36      6.27 o 
  12   7   1      161.31      170.12      7.23 o 
  13   7   1      105.93       97.92      7.40 o 
 -12   8   1       58.39       50.41      8.62 o 
 -11   8   1        2.67       -2.00      5.46 o 
 -10   8   1       67.83       67.11      5.41 o 
  -9   8   1       38.49       37.19      4.62 o 
  -8   8   1       52.74       50.89      4.25 o 
  -7   8   1       75.54       70.53      3.71 o 
  -6   8   1      420.05      427.89      6.54 o 
  -5   8   1      127.19      118.45      3.55 o 
  -4   8   1      535.12      567.83      7.62 o 
  -3   8   1        1.93       -1.13      2.34 o 
  -2   8   1      427.80      455.57      5.84 o 
  -1   8   1      421.88      402.56      5.36 o 
   0   8   1      744.60      664.47      6.87 o 
   1   8   1       98.63       91.79      2.81 o 
   2   8   1      100.27      127.79      3.54 o 
   3   8   1     1834.53     1793.08     16.98 o 
   4   8   1      297.16      266.23      5.38 o 
   5   8   1      462.86      445.10      6.98 o 
   6   8   1       43.91       47.41      4.42 o 
   7   8   1       13.16       15.08      3.32 o 
   8   8   1       58.94       67.68      5.01 o 
   9   8   1      167.97      175.33      6.44 o 
  10   8   1        6.84        4.96      4.47 o 
  11   8   1       12.93       10.92      5.64 o 
  12   8   1       10.06        4.60      6.85 o 
 -12   9   1        8.30        3.48      8.90 o 
 -11   9   1        5.11        3.79      6.70 o 
 -10   9   1       13.44        7.72      6.11 o 
  -9   9   1       25.06       16.34      4.80 o 
  -8   9   1       72.06       68.14      4.75 o 
  -7   9   1        0.03       -2.40      3.82 o 
  -6   9   1       38.29       29.80      5.03 o 
  -5   9   1      399.70      365.35      7.22 o 
  -4   9   1      450.35      465.28      8.19 o 
  -3   9   1        0.34        4.79      3.15 o 
  -2   9   1        9.00        6.36      2.70 o 
  -1   9   1      277.17      260.75      4.62 o 
   0   9   1       63.21       68.51      2.75 o 
   1   9   1       54.42       48.29      2.58 o 
   2   9   1        0.01        0.83      2.54 o 
   3   9   1      546.80      561.06      7.07 o 
   4   9   1      731.95      717.50      9.46 o 
   5   9   1       17.87       10.09      3.34 o 
   6   9   1      252.07      230.81      5.18 o 
   7   9   1        0.20       -0.17      3.64 o 
   8   9   1      324.73      334.59      7.05 o 
   9   9   1       34.56       37.64      5.09 o 
  10   9   1        1.09       -2.88      5.31 o 
  11   9   1        3.54        0.96      6.65 o 
 -11  10   1        2.19        2.81      7.49 o 
 -10  10   1       24.68       27.98      6.75 o 
  -9  10   1        7.00        8.35      5.80 o 
  -8  10   1       27.19       25.55      4.92 o 
  -7  10   1      154.39      164.35      5.81 o 
  -6  10   1        4.11        4.02      3.95 o 
  -5  10   1      598.31      576.88     14.66 o 
  -4  10   1      478.24      454.20      8.51 o 
  -3  10   1       75.75       89.69      5.33 o 
  -2  10   1      606.19      580.22      8.33 o 
  -1  10   1       75.76       82.50      4.53 o 
   0  10   1      765.48      766.75     14.84 o 
   1  10   1     3061.04     2978.19     27.19 o 
   2  10   1      671.14      675.53     11.91 o 
   3  10   1       83.82       75.25      3.40 o 
   4  10   1     1614.40     1561.78     19.29 o 
   5  10   1      234.43      248.31      6.60 o 
   6  10   1       68.65       61.65      4.62 o 
   7  10   1      202.98      185.83      5.93 o 
   8  10   1       14.93       11.08      4.94 o 
   9  10   1       16.38       14.82      5.35 o 
  10  10   1       33.41       42.17      6.18 o 
  11  10   1        5.14        6.05      6.51 o 
 -10  11   1       20.35       25.79      7.59 o 
  -9  11   1       18.51       18.29      6.89 o 
  -8  11   1        0.13        2.27      6.06 o 
  -7  11   1       66.41       63.85      5.29 o 
  -6  11   1        1.46        0.45      4.42 o 
  -5  11   1      264.83      294.19      8.46 o 
  -4  11   1        1.19       -0.23      4.21 o 
  -3  11   1        0.07       -2.24      3.59 o 
  -2  11   1       46.04       41.87      3.80 o 
  -1  11   1      141.84      136.82      9.44 o 
   0  11   1      158.76      151.34      5.15 o 
   1  11   1        0.03       -1.27      3.77 o 
   2  11   1       44.22       33.45      4.21 o 
   3  11   1        6.32       -0.24      3.97 o 
   4  11   1      199.30      203.16      9.15 o 
   5  11   1       11.91        3.23      4.92 o 
   6  11   1       26.42       16.79      4.62 o 
   7  11   1        0.53       -3.92      5.56 o 
   8  11   1       32.09       33.13      6.61 o 
   9  11   1       61.83       61.13      6.30 o 
  10  11   1       10.32       15.72      6.68 o 
  -9  12   1        0.04       -0.03      7.17 o 
  -8  12   1        0.99        2.80      6.65 o 
  -7  12   1       54.40       67.29      6.81 o 
  -6  12   1      101.45      101.78      5.99 o 
  -5  12   1       36.37       32.00      4.44 o 
  -4  12   1       22.80       13.29      4.43 o 
  -3  12   1        4.25       -3.25      4.56 o 
  -2  12   1      300.24      311.90      9.56 o 
  -1  12   1       23.22       28.12      5.31 o 
   0  12   1      240.66      260.68      9.56 o 
   1  12   1        5.46        3.40      5.02 o 
   2  12   1       48.00       38.89      4.86 o 
   3  12   1       27.49       12.82      4.68 o 
   4  12   1        2.10        4.68      4.72 o 
   5  12   1       55.41       51.20      6.59 o 
   6  12   1       63.18       67.07      6.39 o 
   7  12   1       49.10       35.41      6.47 o 
   8  12   1       18.59       20.02      6.65 o 
   9  12   1        0.03        2.84      7.33 o 
  -8  13   1      142.98      135.16     10.08 o 
  -7  13   1      186.79      196.90     14.60 o 
  -6  13   1       54.44       65.47      6.87 o 
  -5  13   1       17.16       14.96      6.17 o 
  -4  13   1      116.99      112.82      6.62 o 
  -3  13   1       17.50        7.64      6.20 o 
  -2  13   1        0.01       -2.53      6.12 o 
  -1  13   1       83.98      101.97      7.85 o 
   0  13   1       15.58       13.38      6.52 o 
   1  13   1       25.59       31.19      5.98 o 
   2  13   1       63.28       58.74      7.08 o 
   3  13   1       87.14       90.77      6.12 o 
   4  13   1      110.52      121.98      6.63 o 
   5  13   1      123.61      141.70      9.40 o 
   6  13   1        7.26        7.60      6.42 o 
   7  13   1       76.69       88.85      8.30 o 
  -6  14   1        1.81       -0.66      7.00 o 
  -5  14   1        0.00        1.35      6.79 o 
  -4  14   1      150.70      157.95      7.91 o 
  -3  14   1       15.73        9.33      6.65 o 
  -2  14   1        1.93        4.14      6.52 o 
  -1  14   1        7.26        9.85      7.34 o 
   0  14   1        0.04       -2.90      7.20 o 
   1  14   1       20.78       24.81      7.56 o 
   2  14   1       44.16       53.78      7.19 o 
   3  14   1       99.90      100.55      6.99 o 
   4  14   1        2.79       -2.34      6.21 o 
   5  14   1       19.17       28.05      6.17 o 
   6  14   1       52.70       54.84      6.73 o 
  -3  15   1        9.86        3.12      8.08 o 
  -2  15   1       10.57       14.75     12.36 o 
  -1  15   1        0.24       -5.67      8.28 o 
   0  15   1        2.25        4.43      8.40 o 
   1  15   1        0.11        8.10      8.52 o 
   2  15   1       15.25       29.21     11.30 o 
   3  15   1        0.49        0.56      7.90 o 
 -14   0   2       29.98       26.46      7.77 o 
 -13   0   2       54.22       68.18      7.11 o 
 -12   0   2       83.75       88.64      6.60 o 
 -11   0   2     1071.91     1092.77     17.28 o 
 -10   0   2       23.13       23.02      3.84 o 
  -9   0   2     1564.51     1570.02     18.92 o 
  -8   0   2      131.50      117.12      4.27 o 
  -7   0   2      374.52      399.71      6.63 o 
  -6   0   2     2779.70     2611.99     28.71 o 
  -5   0   2     2334.44     2279.62     25.01 o 
  -4   0   2     7108.43     6876.43     72.69 o 
  -3   0   2    22102.50    22037.61    267.77 o 
  -2   0   2        6.80        5.23      1.42 o 
  -1   0   2     5140.35     5093.01     78.16 o 
   0   0   2     3941.68     4034.93     67.82 o 
   1   0   2      705.84      762.87     13.49 o 
   2   0   2    47972.40    46705.85    561.26 o 
   3   0   2     5208.79     5026.21     61.04 o 
   4   0   2    21496.52    22363.19    234.57 o 
   5   0   2     6565.60     6708.44     71.27 o 
   6   0   2       17.94        7.31      1.95 o 
   7   0   2        8.07        4.73      2.79 o 
   8   0   2     1986.70     1949.55     26.16 o 
   9   0   2       13.79        6.92      3.95 o 
  10   0   2      468.57      496.25     10.63 o 
  11   0   2      185.21      177.20      8.39 o 
  12   0   2       13.92        5.79      5.91 o 
  13   0   2        4.80       -3.11      6.75 o 
  14   0   2       24.02       29.51      8.26 o 
 -14   1   2       93.50       99.40      6.62 o 
 -13   1   2       21.14       22.06      4.76 o 
 -12   1   2      126.10      136.79      5.01 o 
 -11   1   2      160.04      168.99      4.78 o 
 -10   1   2      140.58      169.43      3.71 o 
  -9   1   2       13.93       15.32      3.09 o 
  -8   1   2       11.74       12.49      1.98 o 
  -7   1   2     1167.74     1084.07      9.42 o 
  -6   1   2       97.51      106.24      2.29 o 
  -5   1   2     1946.22     1938.52     15.19 o 
  -4   1   2      413.31      375.90      3.69 o 
  -3   1   2     3275.35     3213.20     24.24 o 
  -2   1   2     1502.03     1725.43     15.38 o 
  -1   1   2     9875.85     9808.27     93.45 o 
   0   1   2     1091.82     1094.94     10.83 o 
   1   1   2     1990.44     2178.68     20.87 o 
   2   1   2      360.44      390.54      5.46 o 
   3   1   2      163.73      169.52      2.92 o 
   4   1   2        3.11        8.15      1.16 o 
   5   1   2     4403.46     4640.77     35.17 o 
   6   1   2      343.32      377.49      4.19 o 
   7   1   2      236.20      238.91      3.63 o 
   8   1   2      156.52      163.87      3.45 o 
   9   1   2      252.25      192.56      4.37 o 
  10   1   2       87.16       93.39      3.89 o 
  11   1   2      273.53      257.83      6.03 o 
  12   1   2       95.25      110.99      5.89 o 
  13   1   2       10.51        6.47      4.94 o 
  14   1   2        4.68        4.33      5.62 o 
 -14   2   2      104.78      104.27      6.80 o 
 -13   2   2      152.10      179.47      6.60 o 
 -12   2   2      335.46      340.95      8.36 o 
 -11   2   2      600.15      616.04      8.98 o 
 -10   2   2     1134.82     1128.96     11.27 o 
  -9   2   2        4.00        5.02      2.34 o 
  -8   2   2     1716.51     1551.55     13.05 o 
  -7   2   2     1893.49     1983.42     15.94 o 
  -6   2   2      154.75      149.77      2.67 o 
  -5   2   2      327.65      289.97      3.43 o 
  -4   2   2      700.83      698.12      6.00 o 
  -3   2   2      235.69      224.22      2.77 o 
  -2   2   2     1060.98     1065.05      9.80 o 
  -1   2   2    26144.76    26321.59    248.27 o 
   0   2   2      102.96       88.67      4.31 o 
   1   2   2    17270.40    17725.83    205.86 o 
   2   2   2     1345.38     1372.77     12.39 o 
   3   2   2      468.07      437.42      6.39 o 
   4   2   2        4.11       -0.33      1.49 o 
   5   2   2       32.71       46.16      2.48 o 
   6   2   2     1215.18     1276.93     10.67 o 
   7   2   2        0.65       -1.65      1.65 o 
   8   2   2       12.15       14.53      3.36 o 
   9   2   2       60.82       56.76      3.27 o 
  10   2   2       29.95       34.30      3.42 o 
  11   2   2       57.20       40.80      3.97 o 
  12   2   2       21.12       17.98      4.36 o 
  13   2   2        2.64       -3.27      4.87 o 
  14   2   2        2.55       -4.64      5.72 o 
 -14   3   2      131.94      147.52      7.54 o 
 -13   3   2       31.55       26.86      5.64 o 
 -12   3   2      188.76      208.79      6.29 o 
 -11   3   2      467.82      508.91      7.43 o 
 -10   3   2      387.05      390.69      6.13 o 
  -9   3   2      542.17      549.82      6.37 o 
  -8   3   2      906.42      833.43      7.98 o 
  -7   3   2     1096.72     1060.26      9.34 o 
  -6   3   2      984.87      991.99      8.61 o 
  -5   3   2       38.16       51.46      1.64 o 
  -4   3   2     1934.60     1936.46     15.14 o 
  -3   3   2       46.42       54.74      2.93 o 
  -2   3   2      924.53      850.92      7.48 o 
  -1   3   2     2200.41     2307.76     18.82 o 
   0   3   2     5683.37     5733.66     45.79 o 
   1   3   2     4475.03     4729.75     58.57 o 
   2   3   2     2022.09     2038.67     19.77 o 
   3   3   2       86.06       66.07      2.65 o 
   4   3   2       13.20       38.85      1.92 o 
   5   3   2     4980.03     5014.68     44.03 o 
   6   3   2     1848.43     1781.99     14.43 o 
   7   3   2      202.36      151.24      3.19 o 
   8   3   2      836.45      814.25      8.58 o 
   9   3   2     1851.05     1775.65     17.48 o 
  10   3   2     1216.28     1226.15     13.32 o 
  11   3   2      538.49      533.71      8.28 o 
  12   3   2     1110.74     1164.02     13.69 o 
  13   3   2      285.04      292.93      8.39 o 
  14   3   2      176.26      189.53      9.96 o 
 -14   4   2      110.39      113.23      7.40 o 
 -13   4   2      110.42      112.53      8.59 o 
 -12   4   2       38.20       33.69      5.28 o 
 -11   4   2       43.33       45.11      4.19 o 
 -10   4   2      336.96      326.27      7.06 o 
  -9   4   2      597.28      612.18      6.87 o 
  -8   4   2      967.22      907.97      9.46 o 
  -7   4   2      869.71      901.44      8.31 o 
  -6   4   2       62.21       52.11      2.37 o 
  -5   4   2        5.55       -1.53      1.54 o 
  -4   4   2       36.38       49.13      1.72 o 
  -3   4   2        2.24        4.48      1.16 o 
  -2   4   2     1687.41     1592.70     13.46 o 
  -1   4   2     5662.30     5892.43     41.35 o 
   0   4   2     1697.83     1662.16     20.86 o 
   1   4   2     1870.73     2004.23     19.47 o 
   2   4   2        0.96        0.47      1.71 o 
   3   4   2      680.32      709.46      7.22 o 
   4   4   2      309.13      333.79      4.87 o 
   5   4   2        8.03        4.34      2.03 o 
   6   4   2       21.91       24.15      2.43 o 
   7   4   2        0.30        6.52      2.26 o 
   8   4   2       73.77       74.01      3.06 o 
   9   4   2        5.60        9.07      2.83 o 
  10   4   2       51.20       46.37      3.81 o 
  11   4   2       12.60        7.15      3.98 o 
  12   4   2       81.33       73.39      5.20 o 
  13   4   2        9.70        1.71      5.22 o 
  14   4   2       18.52       12.23      6.45 o 
 -14   5   2       10.16        3.63      7.72 o 
 -13   5   2        1.11       -5.53      5.84 o 
 -12   5   2       31.65       26.85      5.22 o 
 -11   5   2      166.30      179.77      5.39 o 
 -10   5   2       20.98       22.15      3.69 o 
  -9   5   2      270.71      273.92      4.92 o 
  -8   5   2      483.86      467.52      7.24 o 
  -7   5   2     2129.15     2022.24     16.52 o 
  -6   5   2     1877.19     1895.33     15.40 o 
  -5   5   2     1288.28     1415.84     12.63 o 
  -4   5   2        2.05        8.32      1.59 o 
  -3   5   2      500.78      597.51      5.97 o 
  -2   5   2       64.04       68.32      2.43 o 
  -1   5   2      670.11      626.48      5.50 o 
   0   5   2        4.52        7.82      1.25 o 
   1   5   2      394.05      438.09      5.34 o 
   2   5   2     3020.24     3229.82     31.13 o 
   3   5   2     2589.75     2598.97     23.32 o 
   4   5   2      437.76      403.15      7.45 o 
   5   5   2      133.94      157.67      3.66 o 
   6   5   2       41.90       45.70      4.38 o 
   7   5   2      346.27      332.83      5.62 o 
   8   5   2      199.02      229.38      5.88 o 
   9   5   2       31.54       30.79      3.15 o 
  10   5   2        2.37       -1.01      3.57 o 
  11   5   2       29.03       30.23      4.38 o 
  12   5   2        5.51        4.84      4.79 o 
  13   5   2       21.12       15.55      5.53 o 
 -13   6   2       34.00       34.14      8.24 o 
 -12   6   2       18.60       23.16      5.63 o 
 -11   6   2      247.61      257.50      6.31 o 
 -10   6   2      489.07      489.46      9.78 o 
  -9   6   2        7.86        8.18      3.12 o 
  -8   6   2     1421.41     1416.94     12.48 o 
  -7   6   2     1731.57     1712.96     14.42 o 
  -6   6   2      225.97      205.76      4.05 o 
  -5   6   2     1559.81     1582.42     14.13 o 
  -4   6   2     1807.47     1713.07     14.99 o 
  -3   6   2       61.90       38.77      2.24 o 
  -2   6   2     4472.87     4565.02     39.92 o 
  -1   6   2     7774.46     7908.94     58.66 o 
   0   6   2     1750.47     1587.28     13.48 o 
   1   6   2     2744.02     2528.95     24.68 o 
   2   6   2     3263.61     3008.44     29.25 o 
   3   6   2     8898.95     9082.00     78.52 o 
   4   6   2     2558.76     2457.68     24.51 o 
   5   6   2      650.32      554.91      7.75 o 
   6   6   2     1192.42     1249.78     39.51 o 
   7   6   2      213.59      215.71      4.69 o 
   8   6   2       73.21       78.53      3.39 o 
   9   6   2     1375.79     1384.78     14.31 o 
  10   6   2       52.43       58.62      4.29 o 
  11   6   2       53.91       60.78      4.78 o 
  12   6   2       70.53       72.89      5.80 o 
  13   6   2       40.87       39.92      6.58 o 
 -13   7   2       39.18       42.25      8.97 o 
 -12   7   2       69.18       72.66      7.11 o 
 -11   7   2        6.09        6.91      5.93 o 
 -10   7   2       19.06       21.51      4.53 o 
  -9   7   2      133.27      130.44      4.61 o 
  -8   7   2       41.10       44.78      3.21 o 
  -7   7   2      400.07      382.04      5.83 o 
  -6   7   2     1113.35     1006.71     10.06 o 
  -5   7   2      757.66      713.51      7.79 o 
  -4   7   2      124.67      112.86      3.79 o 
  -3   7   2       11.25       13.98      2.15 o 
  -2   7   2       95.01      102.32      2.38 o 
  -1   7   2       26.97       16.47      1.63 o 
   0   7   2     1640.95     1736.11     14.83 o 
   1   7   2      551.09      526.96      6.62 o 
   2   7   2     1566.80     1626.12     16.73 o 
   3   7   2       10.95       14.79      2.04 o 
   4   7   2      404.10      448.12      6.55 o 
   5   7   2      176.90      182.97      4.28 o 
   6   7   2     1193.10     1179.21     13.50 o 
   7   7   2       33.28       33.36      3.21 o 
   8   7   2       26.01       29.27      3.56 o 
   9   7   2      163.50      165.94      4.62 o 
  10   7   2        0.31       -3.77      3.77 o 
  11   7   2       56.94       60.35      5.17 o 
  12   7   2      160.09      178.11      7.44 o 
 -12   8   2       40.17       49.06      7.46 o 
 -11   8   2       24.82       29.32      6.36 o 
 -10   8   2       46.43       47.01      5.98 o 
  -9   8   2        3.04       -0.20      4.22 o 
  -8   8   2      306.39      296.76      6.21 o 
  -7   8   2       17.25       16.76      3.59 o 
  -6   8   2      232.03      260.83      5.94 o 
  -5   8   2      850.53      821.31     10.40 o 
  -4   8   2       30.59       22.95      2.49 o 
  -3   8   2       89.24       99.38      6.74 o 
  -2   8   2     1059.66     1104.63     10.18 o 
  -1   8   2        9.14       10.97      1.98 o 
   0   8   2       11.99       25.50      2.89 o 
   1   8   2      734.64      745.61      8.05 o 
   2   8   2      502.28      534.38      7.09 o 
   3   8   2      219.74      253.47      5.06 o 
   4   8   2        0.55        0.14      2.40 o 
   5   8   2       38.68       45.81      3.39 o 
   6   8   2       54.84       44.64      3.62 o 
   7   8   2       80.85       71.68      3.88 o 
   8   8   2      338.17      317.01      6.58 o 
   9   8   2       42.52       36.20      3.97 o 
  10   8   2       29.17       25.01      4.32 o 
  11   8   2       32.18       31.69      5.92 o 
  12   8   2        7.12        2.14      6.37 o 
 -12   9   2       58.48       55.23      8.12 o 
 -11   9   2       68.52       68.69      7.48 o 
 -10   9   2       67.85       60.39      6.64 o 
  -9   9   2      325.84      338.22      8.82 o 
  -8   9   2      158.08      157.78      5.53 o 
  -7   9   2       77.17       81.73      4.54 o 
  -6   9   2       56.81       50.89      3.93 o 
  -5   9   2     1099.66     1084.75     13.01 o 
  -4   9   2       44.39       40.41      3.39 o 
  -3   9   2       30.93       32.39      3.03 o 
  -2   9   2      412.47      416.34      6.63 o 
  -1   9   2      258.09      262.83      5.95 o 
   0   9   2       15.80       17.52      2.27 o 
   1   9   2      200.70      204.94      5.26 o 
   2   9   2      293.84      304.71      5.59 o 
   3   9   2     1155.12     1126.85     12.82 o 
   4   9   2     1147.99     1135.28     11.96 o 
   5   9   2       37.58       39.48      3.69 o 
   6   9   2      648.35      695.63      9.78 o 
   7   9   2      907.66      943.49     11.74 o 
   8   9   2      324.70      351.92      7.01 o 
   9   9   2      156.80      165.71      6.00 o 
  10   9   2      176.26      182.00      7.16 o 
  11   9   2      294.43      325.69     11.53 o 
 -11  10   2       25.78       29.23      7.72 o 
 -10  10   2      271.48      252.79      8.90 o 
  -9  10   2       30.46       31.23      6.34 o 
  -8  10   2       53.78       46.49      5.89 o 
  -7  10   2      453.45      439.70      8.61 o 
  -6  10   2      131.93      114.11      5.00 o 
  -5  10   2        1.21       -3.63      3.63 o 
  -4  10   2       90.24       96.78      5.79 o 
  -3  10   2      104.22      105.04      4.85 o 
  -2  10   2       60.92       68.10      3.69 o 
  -1  10   2      497.88      509.22     10.01 o 
   0  10   2      192.94      181.86      5.10 o 
   1  10   2        7.28       11.10      2.95 o 
   2  10   2      112.27      130.94      4.17 o 
   3  10   2      218.17      235.91      5.18 o 
   4  10   2        0.30       -0.77      3.09 o 
   5  10   2      316.14      297.76      8.91 o 
   6  10   2       37.84       37.58      4.40 o 
   7  10   2        1.48        5.76      4.56 o 
   8  10   2        4.69        4.26      4.78 o 
   9  10   2        0.20       -5.01      5.35 o 
  10  10   2       29.45       27.48      6.20 o 
  11  10   2       44.91       18.75      7.64 o 
 -10  11   2       25.41       17.62      7.46 o 
  -9  11   2      148.87      162.69     14.92 o 
  -8  11   2      191.91      195.23      9.97 o 
  -7  11   2        1.56       -5.44      5.44 o 
  -6  11   2       73.53       74.73      5.85 o 
  -5  11   2      380.30      364.81     10.45 o 
  -4  11   2      572.57      571.46      8.42 o 
  -3  11   2        0.94       -2.02      3.63 o 
  -2  11   2       70.07       72.31      4.62 o 
  -1  11   2       29.49       26.70      4.13 o 
   0  11   2       91.20       87.19      6.74 o 
   1  11   2      744.48      724.36      9.83 o 
   2  11   2      261.12      257.16      5.88 o 
   3  11   2      301.68      291.68      8.53 o 
   4  11   2       25.90       20.69      7.02 o 
   5  11   2      100.94       90.35      6.43 o 
   6  11   2      330.05      356.05     10.09 o 
   7  11   2       94.85       94.18      6.53 o 
   8  11   2       76.13       75.29      6.64 o 
   9  11   2       10.37       17.96      6.13 o 
  10  11   2        1.16       -1.39      6.57 o 
  -9  12   2      130.11      136.48      8.45 o 
  -8  12   2      169.35      178.65      8.28 o 
  -7  12   2      154.69      140.92      7.57 o 
  -6  12   2      257.81      257.92      8.22 o 
  -5  12   2      478.66      499.02     11.44 o 
  -4  12   2      565.10      563.03      8.84 o 
  -3  12   2      891.32      911.17     11.31 o 
  -2  12   2      713.53      754.66     15.03 o 
  -1  12   2      418.55      412.93     14.72 o 
   0  12   2      634.83      671.41     26.74 o 
   1  12   2      735.36      757.98     13.81 o 
   2  12   2      475.69      472.44      9.61 o 
   3  12   2      167.31      181.95      6.42 o 
   4  12   2      161.25      180.06      7.75 o 
   5  12   2     1261.03     1235.04     20.01 o 
   6  12   2     1168.37     1127.80     19.23 o 
   7  12   2      282.48      320.14      9.21 o 
   8  12   2        9.05       22.68      6.97 o 
   9  12   2        1.38       -6.98      7.31 o 
  -8  13   2        0.05       -4.96      8.46 o 
  -7  13   2       27.09       33.50      6.96 o 
  -6  13   2       50.46       62.11     13.14 o 
  -5  13   2        1.37       -1.60      5.96 o 
  -4  13   2        4.97        4.72      5.68 o 
  -3  13   2       72.75       66.13      5.91 o 
  -2  13   2       35.10       32.18      6.08 o 
  -1  13   2       23.44       31.63      6.93 o 
   0  13   2      282.45      284.12     10.52 o 
   1  13   2      206.07      222.34      8.20 o 
   2  13   2       23.38       31.89      5.37 o 
   3  13   2      131.83      137.27      6.63 o 
   4  13   2        7.43        9.52      6.37 o 
   5  13   2       52.87       43.31      6.15 o 
   6  13   2       26.58       24.33      6.70 o 
   7  13   2       82.61       86.09      7.72 o 
  -6  14   2       36.35       40.55      7.43 o 
  -5  14   2        5.37        3.14      6.67 o 
  -4  14   2       15.16       16.77      7.58 o 
  -3  14   2       41.11       30.34      7.45 o 
  -2  14   2        3.82       10.50      8.24 o 
  -1  14   2        2.61       -0.94      7.26 o 
   0  14   2      100.69       99.55      8.74 o 
   1  14   2        1.06        7.59      7.39 o 
   2  14   2        8.28        4.74      6.65 o 
   3  14   2        7.09        6.19      6.10 o 
   4  14   2        0.03        3.28      6.43 o 
   5  14   2        7.09        1.09      6.70 o 
  -3  15   2        2.50        4.95     16.80 o 
  -2  15   2        4.14        3.76      9.68 o 
  -1  15   2       24.53       15.09     12.50 o 
   0  15   2       10.88        9.37      8.52 o 
   1  15   2      116.54      134.76     19.91 o 
   2  15   2       53.01       52.44      8.28 o 
   3  15   2       25.67       25.44      8.23 o 
 -14   1   3       43.92       41.21      6.31 o 
 -13   1   3      356.18      340.47      8.03 o 
 -12   1   3      305.10      309.33      8.87 o 
 -11   1   3      119.28      105.91      3.89 o 
 -10   1   3       39.92       42.35      3.32 o 
  -9   1   3     1582.90     1616.19     13.75 o 
  -8   1   3      349.54      335.85      4.59 o 
  -7   1   3        0.72        5.01      1.68 o 
  -6   1   3     1370.93     1399.75     22.63 o 
  -5   1   3     4343.00     4364.90     33.05 o 
  -4   1   3     4295.65     4400.28     33.14 o 
  -3   1   3     2603.42     2512.38     19.09 o 
  -2   1   3       86.53       72.50      2.39 o 
  -1   1   3     3945.70     4097.62     35.84 o 
   0   1   3      792.86      886.41      8.14 o 
   1   1   3      382.39      396.27      4.40 o 
   2   1   3        0.50        0.87      0.99 o 
   3   1   3       16.07       16.24      1.58 o 
   4   1   3      601.46      549.74      5.98 o 
   5   1   3        3.54        0.49      1.38 o 
   6   1   3      283.71      363.76      4.58 o 
   7   1   3      268.74      234.36      4.02 o 
   8   1   3      889.15      869.67      9.74 o 
   9   1   3      271.18      252.18      5.29 o 
  10   1   3       68.07       71.21      3.94 o 
  11   1   3      142.13      150.88      5.96 o 
  12   1   3      164.68      170.94      5.84 o 
  13   1   3      223.50      236.70      7.23 o 
  14   1   3      129.97      139.94      9.33 o 
 -14   2   3        4.78        6.27      6.15 o 
 -13   2   3      111.06      108.65      7.49 o 
 -12   2   3      124.94      124.31      5.55 o 
 -11   2   3        7.96        3.79      3.27 o 
 -10   2   3       24.96       28.87      2.86 o 
  -9   2   3       17.74       17.77      2.43 o 
  -8   2   3     1102.31     1073.59      9.62 o 
  -7   2   3      286.00      298.10      4.09 o 
  -6   2   3        2.37        4.47      1.44 o 
  -5   2   3      372.13      428.76      4.34 o 
  -4   2   3      339.53      361.72      4.03 o 
  -3   2   3       96.42      109.28      2.93 o 
  -2   2   3     4082.73     4097.56     35.88 o 
  -1   2   3      947.19      896.95      9.28 o 
   0   2   3      282.22      323.63      4.74 o 
   1   2   3     3980.40     3974.14     32.04 o 
   2   2   3     3875.26     3870.09     31.30 o 
   3   2   3     4591.27     4582.41     43.59 o 
   4   2   3     1524.52     1475.16     15.05 o 
   5   2   3      440.01      374.14      4.52 o 
   6   2   3     1009.26      942.91      8.97 o 
   7   2   3      169.42      153.49      3.93 o 
   8   2   3        0.77       -2.53      2.53 o 
   9   2   3       73.22       78.68      3.56 o 
  10   2   3      218.41      232.76      5.82 o 
  11   2   3      103.47      101.61      4.62 o 
  12   2   3       25.84       28.03      4.63 o 
  13   2   3        6.00        2.41      5.07 o 
  14   2   3        0.06        8.67      5.94 o 
 -14   3   3        0.95        1.00      7.24 o 
 -13   3   3       48.07       43.78      5.82 o 
 -12   3   3      160.45      162.22      5.96 o 
 -11   3   3      623.40      626.46      8.86 o 
 -10   3   3        1.77        1.86      2.70 o 
  -9   3   3     1104.33     1104.80     10.16 o 
  -8   3   3      399.39      353.72      4.79 o 
  -7   3   3      132.86      136.12      3.38 o 
  -6   3   3      127.16      142.57      2.64 o 
  -5   3   3       11.67       10.09      1.36 o 
  -4   3   3       28.02       35.92      1.66 o 
  -3   3   3       59.52       85.64      1.79 o 
  -2   3   3     2606.50     2673.01     23.76 o 
  -1   3   3        0.69        5.07      2.42 o 
   0   3   3     5338.04     5209.31     41.92 o 
   1   3   3      192.51      184.01      3.26 o 
   2   3   3        4.54       -0.87      1.23 o 
   3   3   3      369.83      411.51      4.76 o 
   4   3   3      327.74      385.64      5.28 o 
   5   3   3       65.55       61.98      3.90 o 
   6   3   3      355.14      385.89      5.37 o 
   7   3   3      151.50      170.94      4.73 o 
   8   3   3      107.55      107.70      3.72 o 
   9   3   3       25.26       21.68      3.12 o 
  10   3   3        6.70        0.17      3.38 o 
  11   3   3       24.81       26.70      4.21 o 
  12   3   3       62.51       71.55      5.02 o 
  13   3   3        0.52        5.18      5.22 o 
  14   3   3       33.44       35.72      6.28 o 
 -14   4   3       60.61       60.57      7.98 o 
 -13   4   3      128.09      129.58      7.54 o 
 -12   4   3        2.24       -3.90      4.38 o 
 -11   4   3        0.43       -2.45      3.80 o 
 -10   4   3        1.14        1.67      3.05 o 
  -9   4   3     1528.84     1514.54     13.20 o 
  -8   4   3      138.46      145.48      4.25 o 
  -7   4   3        5.57        2.18      1.89 o 
  -6   4   3        4.62        1.48      1.65 o 
  -5   4   3      121.82      144.63      2.58 o 
  -4   4   3     2546.87     2600.10     21.66 o 
  -3   4   3     1258.67     1267.27     11.03 o 
  -2   4   3      305.49      320.55      3.56 o 
  -1   4   3     5775.38     5915.66     41.66 o 
   0   4   3     2424.41     2379.62     21.04 o 
   1   4   3       46.25       32.43      1.46 o 
   2   4   3      370.95      351.44      4.80 o 
   3   4   3      950.91      997.33      9.70 o 
   4   4   3     3349.47     3411.25     33.11 o 
   5   4   3     1589.29     1553.32     16.21 o 
   6   4   3      409.27      385.37      7.30 o 
   7   4   3      207.49      220.39      4.27 o 
   8   4   3        8.65        9.17      2.58 o 
   9   4   3       85.70       75.94      3.72 o 
  10   4   3      478.97      452.49      7.50 o 
  11   4   3        1.27       -3.94      3.94 o 
  12   4   3        0.72       -4.53      4.53 o 
  13   4   3        6.16        7.16      5.41 o 
 -14   5   3        2.09       -8.72      8.72 o 
 -13   5   3        0.07        2.40      6.58 o 
 -12   5   3       62.43       72.21      5.91 o 
 -11   5   3      667.07      688.79      9.59 o 
 -10   5   3      272.98      278.54      7.27 o 
  -9   5   3       60.55       58.37      3.32 o 
  -8   5   3       25.46       30.25      3.52 o 
  -7   5   3      437.28      417.16      5.11 o 
  -6   5   3      852.30      815.86      7.59 o 
  -5   5   3      822.17      753.10      7.54 o 
  -4   5   3      556.48      526.99      5.66 o 
  -3   5   3      856.07      825.80      7.74 o 
  -2   5   3      113.52      122.66      2.57 o 
  -1   5   3       96.45       79.29      2.05 o 
   0   5   3      173.01      160.43      2.86 o 
   1   5   3      242.53      215.97      4.60 o 
   2   5   3      114.82      133.92      2.91 o 
   3   5   3      428.83      479.12      5.60 o 
   4   5   3      391.53      399.09      5.76 o 
   5   5   3      539.32      583.90      7.61 o 
   6   5   3      805.66      800.58      9.82 o 
   7   5   3       69.41       63.09      4.56 o 
   8   5   3       54.60       45.00      3.77 o 
   9   5   3      146.61      125.50      3.98 o 
  10   5   3       20.92       24.63      3.92 o 
  11   5   3      242.54      254.96      6.25 o 
  12   5   3        9.07        0.35      4.94 o 
  13   5   3      119.04      113.97      6.36 o 
 -13   6   3       33.59       33.18     12.10 o 
 -12   6   3       42.23       40.17      6.51 o 
 -11   6   3        0.11        3.35      4.77 o 
 -10   6   3        7.27        0.88      3.75 o 
  -9   6   3        0.55        1.42      3.04 o 
  -8   6   3      592.18      556.31      7.03 o 
  -7   6   3      239.59      235.46      4.47 o 
  -6   6   3      537.90      535.70      6.35 o 
  -5   6   3       18.39       16.74      2.10 o 
  -4   6   3       92.80      105.75      3.18 o 
  -3   6   3      311.44      292.02      3.93 o 
  -2   6   3      401.90      428.74      4.54 o 
  -1   6   3     2210.54     2301.16     19.01 o 
   0   6   3       10.68       13.81      2.64 o 
   1   6   3       20.52       17.26      1.85 o 
   2   6   3      115.93      125.35      2.92 o 
   3   6   3     1051.19     1163.51     15.70 o 
   4   6   3      130.35      137.90      4.83 o 
   5   6   3       12.31       15.87      2.59 o 
   6   6   3      310.20      346.34      6.23 o 
   7   6   3        5.24        0.57      2.83 o 
   8   6   3      141.92      159.77      4.46 o 
   9   6   3       67.07       65.07      3.74 o 
  10   6   3        1.18       -4.88      4.88 o 
  11   6   3        5.03        2.63      4.45 o 
  12   6   3       24.89       15.91      5.28 o 
  13   6   3       14.21        4.84      5.88 o 
 -13   7   3        0.85       -3.95      8.40 o 
 -12   7   3       55.66       46.91      6.85 o 
 -11   7   3      402.01      411.17     10.15 o 
 -10   7   3      239.84      270.81      7.66 o 
  -9   7   3      115.73      115.16      4.42 o 
  -8   7   3       76.34       72.81      3.78 o 
  -7   7   3     1191.58     1179.77     11.64 o 
  -6   7   3      862.63      810.76      8.57 o 
  -5   7   3      303.46      315.52      5.28 o 
  -4   7   3       56.45       47.11      2.29 o 
  -3   7   3       86.14      102.96      2.59 o 
  -2   7   3     1439.53     1435.39     12.72 o 
  -1   7   3      457.17      465.23      5.11 o 
   0   7   3        4.59        4.58      1.61 o 
   1   7   3     1349.65     1540.98     16.50 o 
   2   7   3       49.13       50.13      2.46 o 
   3   7   3        5.34        1.01      2.19 o 
   4   7   3      124.15      133.20      3.30 o 
   5   7   3       23.76       33.50      3.57 o 
   6   7   3      604.43      563.53      8.19 o 
   7   7   3     1772.95     1736.21     17.32 o 
   8   7   3      116.24      126.36      4.52 o 
   9   7   3       18.99       13.13      3.51 o 
  10   7   3      473.44      491.92      8.47 o 
  11   7   3      104.75      107.79      5.58 o 
  12   7   3      195.38      202.94      6.92 o 
 -12   8   3        5.76        5.02      7.02 o 
 -11   8   3       41.62       45.51      6.59 o 
 -10   8   3       20.63       17.91      5.77 o 
  -9   8   3        9.99        2.58      4.49 o 
  -8   8   3        0.87       -3.91      3.91 o 
  -7   8   3      122.72      131.02      4.26 o 
  -6   8   3        7.16        4.73      3.03 o 
  -5   8   3        6.74        7.90      2.76 o 
  -4   8   3       63.65       61.49      3.27 o 
  -3   8   3      108.04      105.94      3.42 o 
  -2   8   3     1143.23     1082.29     12.17 o 
  -1   8   3      158.11      140.39      3.18 o 
   0   8   3      109.04       99.84      2.62 o 
   1   8   3       20.01       20.87      2.34 o 
   2   8   3      220.25      222.18      4.61 o 
   3   8   3       12.53        5.01      2.54 o 
   4   8   3      164.98      146.49      3.66 o 
   5   8   3      717.97      726.19      9.55 o 
   6   8   3        6.08        4.75      3.37 o 
   7   8   3      844.02      864.63     12.74 o 
   8   8   3      638.14      615.21      9.06 o 
   9   8   3      138.37      156.11      5.41 o 
  10   8   3        1.74       -0.04      4.59 o 
  11   8   3        0.48       -0.02      5.21 o 
  12   8   3        1.13       -2.99      6.56 o 
 -12   9   3        1.80        2.00      7.55 o 
 -11   9   3        6.90        1.96      6.77 o 
 -10   9   3        5.45       -1.05      5.99 o 
  -9   9   3       30.51       25.69      5.65 o 
  -8   9   3        0.26        0.95      4.83 o 
  -7   9   3       87.26       77.19      5.28 o 
  -6   9   3      328.20      317.15      6.78 o 
  -5   9   3       16.51       13.09      3.39 o 
  -4   9   3       11.33       11.01      3.18 o 
  -3   9   3      399.84      398.44      6.19 o 
  -2   9   3      128.85      134.54      3.96 o 
  -1   9   3      500.11      521.04      8.38 o 
   0   9   3       12.71        9.21      2.57 o 
   1   9   3      114.94      115.11      3.60 o 
   2   9   3      123.89      116.93      3.64 o 
   3   9   3       16.49       11.60      2.97 o 
   4   9   3        7.49        3.73      2.87 o 
   5   9   3      838.57      773.68     10.28 o 
   6   9   3      219.32      213.97      6.10 o 
   7   9   3        7.46       12.09      3.78 o 
   8   9   3        9.31       10.68      4.21 o 
   9   9   3        0.43       -4.52      4.52 o 
  10   9   3       17.40       19.83      5.19 o 
  11   9   3       28.44       21.20      7.14 o 
 -11  10   3       36.18       51.29      7.79 o 
 -10  10   3      152.07      165.82     10.34 o 
  -9  10   3        5.83        4.59      6.08 o 
  -8  10   3       52.75       47.72      5.83 o 
  -7  10   3      267.99      241.62      8.09 o 
  -6  10   3      344.25      339.74      8.51 o 
  -5  10   3      265.68      267.74      6.22 o 
  -4  10   3        0.53       -0.23      3.09 o 
  -3  10   3      775.52      762.68      9.37 o 
  -2  10   3      648.03      622.58      9.85 o 
  -1  10   3       75.84       99.84      5.38 o 
   0  10   3      237.93      262.84      8.16 o 
   1  10   3      240.58      253.29      5.63 o 
   2  10   3        2.47       -2.39      3.40 o 
   3  10   3     1108.51     1061.85     14.20 o 
   4  10   3      901.29      882.41     11.22 o 
   5  10   3      108.46      112.75      5.60 o 
   6  10   3     1097.68     1100.81     13.73 o 
   7  10   3       11.14        6.59      4.19 o 
   8  10   3        2.02        2.01      4.90 o 
   9  10   3       87.00       90.48      6.27 o 
  10  10   3        2.92       -1.50      6.11 o 
 -10  11   3       46.84       41.64      7.54 o 
  -9  11   3       64.37       65.23      9.62 o 
  -8  11   3       51.56       67.73      6.65 o 
  -7  11   3        9.02        6.42      5.48 o 
  -6  11   3       21.80       16.49      5.55 o 
  -5  11   3       19.97       16.62      4.43 o 
  -4  11   3      196.62      183.39      5.10 o 
  -3  11   3      794.21      801.67     10.06 o 
  -2  11   3       29.13       22.48      3.79 o 
  -1  11   3       10.74        0.98      4.24 o 
   0  11   3      170.02      179.15      5.60 o 
   1  11   3      161.64      163.58      7.58 o 
   2  11   3      169.88      167.55      5.18 o 
   3  11   3      131.11      128.56      6.67 o 
   4  11   3      185.34      186.55      6.20 o 
   5  11   3      221.00      212.36      7.90 o 
   6  11   3        5.07       -2.80      5.88 o 
   7  11   3      272.67      267.36     10.72 o 
   8  11   3       76.65       75.38      6.82 o 
   9  11   3      115.49      125.67     13.59 o 
  -9  12   3        7.03        7.34      7.38 o 
  -8  12   3       15.37       17.32      7.00 o 
  -7  12   3      104.87       92.36      7.01 o 
  -6  12   3       57.37       62.19      5.60 o 
  -5  12   3        9.36       10.67      4.92 o 
  -4  12   3       22.18       28.23      6.61 o 
  -3  12   3       75.67       83.75      5.78 o 
  -2  12   3       65.16       65.69      4.66 o 
  -1  12   3        3.57        4.99      4.76 o 
   0  12   3       34.86       42.19      5.20 o 
   1  12   3       22.93       17.50      7.38 o 
   2  12   3      147.48      154.48      6.06 o 
   3  12   3       11.76        2.06      4.64 o 
   4  12   3       24.08       24.36      6.13 o 
   5  12   3       68.64       50.12      6.76 o 
   6  12   3        9.70       19.34      6.80 o 
   7  12   3      106.90      118.15      7.42 o 
   8  12   3       23.54       18.04      7.14 o 
  -8  13   3       80.70       66.08      8.77 o 
  -7  13   3       42.71       33.06      6.45 o 
  -6  13   3       10.83        5.58      5.71 o 
  -5  13   3       48.73       37.38      6.51 o 
  -4  13   3      425.02      407.06     11.84 o 
  -3  13   3      233.89      228.43      9.17 o 
  -2  13   3       73.26       71.00     11.06 o 
  -1  13   3       24.79       28.26      6.99 o 
   0  13   3       47.60       70.42      7.48 o 
   1  13   3        0.06       11.34      5.82 o 
   2  13   3        4.61        6.70      5.15 o 
   3  13   3       78.15       86.43      6.20 o 
   4  13   3      166.36      166.79      7.21 o 
   5  13   3      174.69      180.78      9.04 o 
   6  13   3      126.71      138.32      8.96 o 
   7  13   3       14.28       20.53      7.32 o 
  -6  14   3       27.30       17.76      7.35 o 
  -5  14   3       47.50       56.96      8.53 o 
  -4  14   3       22.46       26.43     10.80 o 
  -3  14   3        9.32       11.16      7.51 o 
  -2  14   3       10.33        6.16      8.28 o 
  -1  14   3        7.88        6.53      8.52 o 
   0  14   3        0.08        7.50      7.38 o 
   1  14   3        0.03        0.59      7.48 o 
   2  14   3       37.22       44.97      7.24 o 
   3  14   3       50.87       60.06      6.73 o 
   4  14   3       45.04       35.21      6.82 o 
   5  14   3       40.62       62.53      8.90 o 
  -3  15   3       21.55       24.79     10.31 o 
  -2  15   3       10.44       12.24     10.14 o 
  -1  15   3       11.61       17.13      9.46 o 
   0  15   3       62.70       76.81     10.28 o 
   1  15   3        2.35        6.35     12.57 o 
   2  15   3        0.97        4.83      7.84 o 
 -14   0   4        0.52       -9.26      9.26 o 
 -13   0   4      128.37      107.67     21.72 o 
 -12   0   4       87.90       96.17      6.57 o 
 -11   0   4       83.08       72.40      4.79 o 
 -10   0   4      558.88      582.53      9.56 o 
  -9   0   4     3311.17     3210.81     35.83 o 
  -8   0   4      260.73      274.27      6.89 o 
  -7   0   4     3237.45     3343.54     36.60 o 
  -6   0   4      383.07      372.23      5.91 o 
  -5   0   4     1716.69     1718.73     19.20 o 
  -4   0   4       96.45      126.00      3.08 o 
  -3   0   4     2223.38     2263.24     24.44 o 
  -2   0   4    16946.14    16697.41    253.71 o 
  -1   0   4    70705.96    67947.73   1032.73 o 
   0   0   4     8271.67     8398.05    103.19 o 
   1   0   4     3649.92     3694.86     45.89 o 
   2   0   4     2031.32     1986.65     25.21 o 
   3   0   4      427.77      344.12      7.78 o 
   4   0   4    10252.93    10522.94    127.21 o 
   5   0   4     2824.70     2823.16     35.67 o 
   6   0   4       57.78       82.30      3.80 o 
   7   0   4     1085.36     1004.96     22.05 o 
   8   0   4      845.81      880.35     13.99 o 
   9   0   4      221.27      173.93      6.19 o 
  10   0   4      223.50      266.60      7.83 o 
  11   0   4      146.69      115.92      6.83 o 
  12   0   4      126.61      131.26      7.71 o 
  13   0   4        4.97        8.63      7.13 o 
  14   0   4       26.41       23.33      8.49 o 
 -14   1   4      118.99      141.22      7.90 o 
 -13   1   4        6.60       -0.10      5.06 o 
 -12   1   4      120.59      122.75      5.39 o 
 -11   1   4       30.51       34.77      3.22 o 
 -10   1   4       43.53       45.16      2.88 o 
  -9   1   4       28.32       22.70      2.41 o 
  -8   1   4     2562.37     2577.32     20.48 o 
  -7   1   4     1012.55      939.36      8.37 o 
  -6   1   4     2344.81     2412.11     18.86 o 
  -5   1   4     1216.91     1107.74     12.00 o 
  -4   1   4        4.60       12.16      1.06 o 
  -3   1   4     4366.45     4243.46     34.21 o 
  -2   1   4     9913.22     9950.16     86.16 o 
  -1   1   4      539.71      542.26      5.39 o 
   0   1   4      120.14      145.48      2.66 o 
   1   1   4    20946.53    20523.72    163.46 o 
   2   1   4      352.92      416.51      3.89 o 
   3   1   4     2412.18     2521.31     24.55 o 
   4   1   4     3193.60     3401.65     29.92 o 
   5   1   4     1048.65     1024.49      9.38 o 
   6   1   4        0.52        2.47      1.68 o 
   7   1   4     1612.20     1640.17     15.86 o 
   8   1   4        5.12       -2.59      2.59 o 
   9   1   4      109.42      136.01      4.08 o 
  10   1   4        7.09       -0.03      3.28 o 
  11   1   4      237.27      214.06      5.70 o 
  12   1   4       69.26       63.44      4.90 o 
  13   1   4       14.50       16.15      5.18 o 
  14   1   4       15.09        9.90      5.99 o 
 -14   2   4      127.59      151.22      8.17 o 
 -13   2   4      156.32      180.60      6.73 o 
 -12   2   4      437.59      459.88      8.15 o 
 -11   2   4       13.74        8.12      3.46 o 
 -10   2   4       36.83       33.99      2.84 o 
  -9   2   4     2186.02     2103.36     17.29 o 
  -8   2   4        0.38       -1.97      1.97 o 
  -7   2   4      111.98      140.67      2.65 o 
  -6   2   4      275.44      379.86     10.08 o 
  -5   2   4        7.81        4.06      1.26 o 
  -4   2   4     2744.17     2981.61     22.76 o 
  -3   2   4     4949.11     5226.53     45.74 o 
  -2   2   4     1902.41     1814.60     16.38 o 
  -1   2   4      208.37      217.51      2.87 o 
   0   2   4      195.12      219.38      5.43 o 
   1   2   4     1763.65     1897.08     15.68 o 
   2   2   4       30.59       37.71      1.27 o 
   3   2   4      622.92      677.13      7.61 o 
   4   2   4     1069.89     1024.30     11.03 o 
   5   2   4     2582.05     2696.47     26.68 o 
   6   2   4       13.51        7.60      1.84 o 
   7   2   4        1.98        3.97      2.86 o 
   8   2   4      289.97      243.32      4.99 o 
   9   2   4      188.52      168.42      5.85 o 
  10   2   4       23.43       11.92      3.59 o 
  11   2   4      154.55      168.47      5.29 o 
  12   2   4       14.47        5.58      4.52 o 
  13   2   4       47.14       53.14      5.58 o 
  14   2   4      154.66      158.57      7.23 o 
 -14   3   4       35.41       37.31      7.30 o 
 -13   3   4        0.13       -6.07      6.07 o 
 -12   3   4        6.28       10.27      4.40 o 
 -11   3   4      209.09      197.87      5.24 o 
 -10   3   4      255.96      240.61      4.76 o 
  -9   3   4       49.11       51.46      2.74 o 
  -8   3   4       29.55       24.85      2.23 o 
  -7   3   4      232.27      253.42      3.89 o 
  -6   3   4       23.68       26.38      1.85 o 
  -5   3   4     1064.21     1133.25      9.42 o 
  -4   3   4      253.19      333.34      4.87 o 
  -3   3   4       22.44       32.11      1.46 o 
  -2   3   4       69.68       72.14      1.98 o 
  -1   3   4     2249.24     2261.57     20.17 o 
   0   3   4       19.16       16.23      1.04 o 
   1   3   4     1651.15     1718.01     14.35 o 
   2   3   4     1473.40     1444.96     13.23 o 
   3   3   4      834.53      850.08      7.81 o 
   4   3   4      957.45      943.16      9.38 o 
   5   3   4     3807.15     3750.14     36.49 o 
   6   3   4      495.94      466.47      6.59 o 
   7   3   4     1152.09     1097.81     10.58 o 
   8   3   4     1685.31     1571.71     15.70 o 
   9   3   4     1216.34     1190.99     12.88 o 
  10   3   4      108.16      112.17      6.75 o 
  11   3   4     1062.50     1101.89     12.96 o 
  12   3   4      606.07      629.71      9.89 o 
  13   3   4      270.31      282.00     10.30 o 
 -14   4   4       76.99       74.02      8.06 o 
 -13   4   4       62.78       62.14      6.95 o 
 -12   4   4      262.36      293.84     13.16 o 
 -11   4   4      164.28      183.83      6.12 o 
 -10   4   4       47.37       51.51      3.52 o 
  -9   4   4      440.62      446.48      6.29 o 
  -8   4   4       15.61       16.89      2.55 o 
  -7   4   4        0.18       -0.05      1.89 o 
  -6   4   4      911.90      901.43     10.08 o 
  -5   4   4     1661.39     1649.31     13.27 o 
  -4   4   4      234.12      281.31      4.19 o 
  -3   4   4      103.73      104.80      2.05 o 
  -2   4   4     1749.30     1733.85     14.69 o 
  -1   4   4      107.53      138.13      3.39 o 
   0   4   4      266.83      269.04      3.53 o 
   1   4   4      110.76      121.83      2.29 o 
   2   4   4       67.27       63.73      1.81 o 
   3   4   4     1403.98     1439.09     13.53 o 
   4   4   4        0.42       -0.93      1.89 o 
   5   4   4       55.55       56.72      3.03 o 
   6   4   4      107.35       94.68      3.38 o 
   7   4   4     1107.30     1128.20     10.94 o 
   8   4   4       47.22       43.44      2.91 o 
   9   4   4        0.45        0.75      3.20 o 
  10   4   4       69.99       68.54      4.23 o 
  11   4   4       26.61       39.60      4.46 o 
  12   4   4       55.95       65.06      5.59 o 
  13   4   4       84.18       75.76      6.07 o 
 -14   5   4       27.35       25.03      9.13 o 
 -13   5   4       18.01       12.96      7.86 o 
 -12   5   4       83.11       80.89      6.61 o 
 -11   5   4      166.99      158.62      6.25 o 
 -10   5   4       37.96       45.45      4.00 o 
  -9   5   4      290.89      299.21      5.49 o 
  -8   5   4      231.01      215.14      4.28 o 
  -7   5   4      428.01      391.92      5.55 o 
  -6   5   4     2086.18     1988.28     16.06 o 
  -5   5   4      381.47      355.02      4.22 o 
  -4   5   4      606.48      581.98      9.08 o 
  -3   5   4     3241.62     3260.57     26.92 o 
  -2   5   4     3070.43     2995.85     24.81 o 
  -1   5   4     2669.52     2540.16     19.65 o 
   0   5   4     1361.76     1363.25     12.77 o 
   1   5   4     1139.09     1105.89     10.51 o 
   2   5   4      230.21      192.24      5.76 o 
   3   5   4       11.68       21.75      2.47 o 
   4   5   4     1646.97     1786.16     16.79 o 
   5   5   4      666.36      675.03      8.53 o 
   6   5   4      183.36      150.54      4.20 o 
   7   5   4      670.13      671.93      8.33 o 
   8   5   4      245.93      275.81      5.26 o 
   9   5   4        4.31       -1.40      3.34 o 
  10   5   4       18.90       11.36      3.88 o 
  11   5   4       81.43       72.02      5.02 o 
  12   5   4        0.24       -3.91      4.94 o 
  13   5   4        0.03       -5.66      5.66 o 
 -13   6   4       43.41       38.38      8.37 o 
 -12   6   4        0.57       -1.64      6.09 o 
 -11   6   4        0.30        2.57      5.39 o 
 -10   6   4       11.29       13.64      4.41 o 
  -9   6   4      118.00      124.98      5.33 o 
  -8   6   4     1559.29     1583.68     19.46 o 
  -7   6   4      470.82      524.39     11.35 o 
  -6   6   4       82.45       68.61      2.67 o 
  -5   6   4      219.45      212.86      9.12 o 
  -4   6   4     1548.49     1501.63     13.33 o 
  -3   6   4     5582.24     5747.02     50.61 o 
  -2   6   4     4414.39     4428.17     36.28 o 
  -1   6   4      198.20      249.38      3.43 o 
   0   6   4     2398.79     2405.96     21.62 o 
   1   6   4     1358.65     1352.81     30.77 o 
   2   6   4       24.45       16.04      1.91 o 
   3   6   4      827.93      732.67     11.30 o 
   4   6   4      612.15      625.68      7.33 o 
   5   6   4     1832.86     1772.42     18.61 o 
   6   6   4     2408.46     2290.83     23.61 o 
   7   6   4      244.04      235.89      5.45 o 
   8   6   4       60.51       62.57      3.81 o 
   9   6   4       54.92       52.40      4.03 o 
  10   6   4        5.47        6.78      4.15 o 
  11   6   4       40.38       44.29      4.94 o 
  12   6   4       11.02        2.99      5.31 o 
 -13   7   4       36.72       44.92      8.67 o 
 -12   7   4       17.58        7.79      6.68 o 
 -11   7   4       10.54        8.21      5.99 o 
 -10   7   4       74.31       81.75      7.03 o 
  -9   7   4      917.80      938.50     13.83 o 
  -8   7   4      327.11      338.37      7.18 o 
  -7   7   4        6.47        2.39      2.96 o 
  -6   7   4       51.57       41.20      3.09 o 
  -5   7   4      259.37      245.39      4.87 o 
  -4   7   4      320.29      282.14      4.94 o 
  -3   7   4      334.06      337.18      4.85 o 
  -2   7   4     2641.93     2545.16     21.68 o 
  -1   7   4     2529.06     2443.39     20.52 o 
   0   7   4     1094.72     1044.10     10.18 o 
   1   7   4      491.26      455.93      6.67 o 
   2   7   4     1021.43     1112.43     13.74 o 
   3   7   4       16.84       16.52      2.37 o 
   4   7   4      805.10      785.27      8.76 o 
   5   7   4      266.50      259.32      6.41 o 
   6   7   4      269.30      258.18      6.21 o 
   7   7   4       35.08       47.76      5.73 o 
   8   7   4      333.92      298.59      6.41 o 
   9   7   4      142.07      132.81      4.56 o 
  10   7   4      174.68      188.20      5.87 o 
  11   7   4       27.78       25.73      5.05 o 
  12   7   4       19.97       15.80      5.79 o 
 -12   8   4       89.59       91.81      7.88 o 
 -11   8   4      205.62      196.94      8.09 o 
 -10   8   4      153.52      166.25      7.18 o 
  -9   8   4       28.17       24.72      4.66 o 
  -8   8   4      294.45      279.43      6.50 o 
  -7   8   4       53.12       55.44      4.15 o 
  -6   8   4       48.19       46.07      3.90 o 
  -5   8   4       50.12       52.43      3.16 o 
  -4   8   4       12.05        5.07      2.60 o 
  -3   8   4        9.78        7.10      2.85 o 
  -2   8   4      792.53      790.94      9.70 o 
  -1   8   4        0.69        0.18      1.99 o 
   0   8   4        0.05       -0.99      2.17 o 
   1   8   4      212.18      241.33      5.48 o 
   2   8   4       24.55       40.53      2.70 o 
   3   8   4       87.03       95.38      4.09 o 
   4   8   4      127.60      137.73      3.66 o 
   5   8   4        0.42       -3.07      3.07 o 
   6   8   4       13.53       21.97      3.86 o 
   7   8   4      659.43      661.85     13.54 o 
   8   8   4      184.71      170.41      5.15 o 
   9   8   4        1.29       -2.54      4.27 o 
  10   8   4       37.47       27.12      4.97 o 
  11   8   4        9.65        8.45      5.32 o 
 -12   9   4       45.60       48.41      8.10 o 
 -11   9   4       41.99       45.99      7.21 o 
 -10   9   4       74.71       82.96      7.03 o 
  -9   9   4      177.10      165.11      6.40 o 
  -8   9   4      225.58      213.81      6.34 o 
  -7   9   4       79.78       72.98      4.76 o 
  -6   9   4      330.95      289.31     10.03 o 
  -5   9   4        0.62       -3.79      3.79 o 
  -4   9   4      383.02      374.38      6.21 o 
  -3   9   4      452.30      445.47      6.62 o 
  -2   9   4       58.43       58.05      3.38 o 
  -1   9   4        3.79        1.67      2.52 o 
   0   9   4      315.59      319.42      7.88 o 
   1   9   4      647.92      673.93      8.73 o 
   2   9   4      240.36      240.93      6.03 o 
   3   9   4        1.14        5.49      3.27 o 
   4   9   4      803.09      813.59     10.31 o 
   5   9   4      683.94      656.32      9.29 o 
   6   9   4     1400.54     1362.45     15.86 o 
   7   9   4      663.34      689.83     10.35 o 
   8   9   4      408.70      468.76      8.62 o 
   9   9   4       26.19       33.96      6.84 o 
  10   9   4      352.26      361.58     12.63 o 
  11   9   4      262.61      267.64      8.65 o 
 -11  10   4       12.87        5.17      7.37 o 
 -10  10   4      142.65      145.46      8.06 o 
  -9  10   4       31.05       33.53      6.35 o 
  -8  10   4      300.91      313.69      8.55 o 
  -7  10   4      247.88      208.29      7.01 o 
  -6  10   4      219.47      227.80      6.95 o 
  -5  10   4       40.73       42.74      4.18 o 
  -4  10   4        0.66       -1.00      3.57 o 
  -3  10   4       30.72       38.12      3.37 o 
  -2  10   4      145.61      149.40      7.48 o 
  -1  10   4        8.98        3.25      3.31 o 
   0  10   4        0.64        2.69      3.00 o 
   1  10   4       14.85       11.93      3.09 o 
   2  10   4      120.06      103.51      4.57 o 
   3  10   4        9.20        6.44      3.78 o 
   4  10   4      136.76      143.33      4.82 o 
   5  10   4        4.93       -2.68      4.39 o 
   6  10   4      279.51      261.65      7.21 o 
   7  10   4      125.70      142.54      6.52 o 
   8  10   4        3.97        6.17      5.09 o 
   9  10   4        1.12       -2.23      5.19 o 
  10  10   4        0.40       -0.13      7.01 o 
 -10  11   4       35.02       33.88      7.93 o 
  -9  11   4       89.00       93.52      7.45 o 
  -8  11   4      149.00      117.76      7.11 o 
  -7  11   4      150.71      128.72      6.90 o 
  -6  11   4      245.85      255.84      8.80 o 
  -5  11   4      485.34      455.18     10.85 o 
  -4  11   4      571.20      567.95      9.48 o 
  -3  11   4      373.37      406.59      8.91 o 
  -2  11   4      639.94      601.44      9.28 o 
  -1  11   4      256.11      278.15      7.18 o 
   0  11   4      300.03      308.66      6.76 o 
   1  11   4      107.31      112.13      4.46 o 
   2  11   4      352.12      361.07      7.34 o 
   3  11   4      225.65      208.09      6.24 o 
   4  11   4       95.09      104.52      4.99 o 
   5  11   4      147.86      175.76      6.90 o 
   6  11   4      240.67      225.91      8.67 o 
   7  11   4        0.03        2.80      6.60 o 
   8  11   4        0.62        1.35      6.33 o 
   9  11   4        2.81        3.54      6.90 o 
  -9  12   4       33.48       25.91      7.54 o 
  -8  12   4       56.29       65.38      7.46 o 
  -7  12   4       43.83       42.80      5.80 o 
  -6  12   4      342.75      387.49     16.24 o 
  -5  12   4      301.12      308.23      7.59 o 
  -4  12   4      234.01      235.64      7.54 o 
  -3  12   4      152.99      160.84      6.61 o 
  -2  12   4      286.30      302.30      8.78 o 
  -1  12   4      893.61      922.49     19.20 o 
   0  12   4      412.92      438.01      8.41 o 
   1  12   4       30.74       36.36      4.30 o 
   2  12   4      317.36      328.54      7.28 o 
   3  12   4      280.98      306.61      7.95 o 
   4  12   4      223.04      232.92      8.59 o 
   5  12   4      152.30      153.18     12.88 o 
   6  12   4      143.42      151.73     11.65 o 
   7  12   4       65.25       67.21      8.09 o 
   8  12   4       25.08       13.36      7.28 o 
  -7  13   4       99.70      105.28      7.07 o 
  -6  13   4      142.07      125.35      6.99 o 
  -5  13   4       43.81       36.48      5.91 o 
  -4  13   4       31.65       28.93      6.11 o 
  -3  13   4       85.54       92.91      6.50 o 
  -2  13   4      100.39       93.35     10.01 o 
  -1  13   4      218.96      210.85     10.67 o 
   0  13   4      320.83      306.69     11.65 o 
   1  13   4       41.99       44.55      6.39 o 
   2  13   4      144.76      165.89      6.81 o 
   3  13   4      124.94      139.55      6.80 o 
   4  13   4       67.69       69.39      6.40 o 
   5  13   4      539.87      574.11     14.04 o 
   6  13   4      157.57      171.93      9.50 o 
   7  13   4       17.75       13.79      7.34 o 
  -5  14   4       48.27       42.22      8.50 o 
  -4  14   4       44.84       31.21      7.82 o 
  -3  14   4        8.56       12.32      8.68 o 
  -2  14   4       35.15       35.20      8.92 o 
  -1  14   4       85.83      107.69     26.81 o 
   0  14   4       11.58        7.59      8.74 o 
   1  14   4      107.91      105.16      9.93 o 
   2  14   4        5.52       11.93      6.96 o 
   3  14   4        0.38       -3.44      6.33 o 
   4  14   4       54.53       55.26      7.01 o 
   5  14   4       15.31       28.74      7.24 o 
  -2  15   4        8.56       15.75      9.70 o 
  -1  15   4        2.91        0.36      9.68 o 
   0  15   4      215.18      225.76     12.50 o 
   1  15   4       64.65       78.63     10.81 o 
 -14   1   5       25.13       26.91      8.25 o 
 -13   1   5       10.94        9.17      5.97 o 
 -12   1   5       12.87        5.29      4.10 o 
 -11   1   5      110.13      101.09      4.02 o 
 -10   1   5      145.55      137.31      3.63 o 
  -9   1   5      265.16      261.24      4.47 o 
  -8   1   5      981.72      999.09      9.04 o 
  -7   1   5      361.13      329.78      4.19 o 
  -6   1   5       81.52       82.70      2.15 o 
  -5   1   5     1657.44     1759.68     13.92 o 
  -4   1   5      267.74      308.64      3.30 o 
  -3   1   5        9.71        7.95      1.73 o 
  -2   1   5     6253.25     6440.75     56.26 o 
  -1   1   5     2141.33     2144.77     21.15 o 
   0   1   5      564.55      627.86      6.21 o 
   1   1   5      338.12      359.88      6.11 o 
   2   1   5       99.78      104.60      3.40 o 
   3   1   5       26.52       28.24      2.82 o 
   4   1   5      355.28      373.30      5.31 o 
   5   1   5       18.53       15.98      2.12 o 
   6   1   5      749.87      772.87      7.75 o 
   7   1   5        0.02       -1.79      2.30 o 
   8   1   5        2.84        3.09      2.68 o 
   9   1   5      577.16      532.61      7.67 o 
  10   1   5      500.66      459.80     10.96 o 
  11   1   5      115.28      109.27      4.87 o 
  12   1   5       23.08       27.26      4.79 o 
  13   1   5        3.63       10.25      5.28 o 
 -14   2   5       20.25       24.36      8.32 o 
 -13   2   5        5.62       -0.70      6.08 o 
 -12   2   5       60.39       61.09      4.68 o 
 -11   2   5        3.44        3.39      3.49 o 
 -10   2   5       10.19        5.52      3.06 o 
  -9   2   5       40.29       39.59      2.59 o 
  -8   2   5        1.66        1.55      2.04 o 
  -7   2   5        1.04        3.15      1.72 o 
  -6   2   5       98.58      103.43      2.14 o 
  -5   2   5       53.74       47.22      2.03 o 
  -4   2   5      885.87      935.11      8.44 o 
  -3   2   5      322.65      301.38      3.86 o 
  -2   2   5      316.58      351.31      4.60 o 
  -1   2   5     2652.62     2673.70     23.69 o 
   0   2   5     4336.99     4447.58     33.61 o 
   1   2   5     1690.47     1744.94     14.57 o 
   2   2   5     1029.85      939.98      8.36 o 
   3   2   5       95.33       89.49      3.70 o 
   4   2   5       14.05       22.57      2.20 o 
   5   2   5     1586.20     1613.46     16.81 o 
   6   2   5     1116.12     1134.41     10.61 o 
   7   2   5      150.16      143.76      4.32 o 
   8   2   5      831.21      776.79      9.25 o 
   9   2   5      336.68      309.40      7.06 o 
  10   2   5       37.90       41.54      4.32 o 
  11   2   5      153.98      157.81      5.55 o 
  12   2   5       56.44       63.77      5.12 o 
  13   2   5        4.60        6.57      5.35 o 
 -14   3   5        1.94        2.32      7.09 o 
 -13   3   5        2.10        4.90      6.25 o 
 -12   3   5      138.00      148.67      6.08 o 
 -11   3   5        7.72        2.61      3.91 o 
 -10   3   5      284.57      309.87      5.63 o 
  -9   3   5       88.51       76.71      3.98 o 
  -8   3   5       79.30       72.56      2.80 o 
  -7   3   5       30.62       38.84      2.03 o 
  -6   3   5       14.35       25.35      2.02 o 
  -5   3   5      608.77      617.28      6.28 o 
  -4   3   5     1439.88     1540.30     13.27 o 
  -3   3   5        3.85        4.36      1.57 o 
  -2   3   5      319.33      366.96      4.58 o 
  -1   3   5      208.66      188.12      2.88 o 
   0   3   5       26.70       31.47      1.94 o 
   1   3   5      219.08      249.18      3.73 o 
   2   3   5       56.05       56.69      1.94 o 
   3   3   5       40.40       51.92      1.86 o 
   4   3   5      195.46      211.73      4.20 o 
   5   3   5      333.48      315.20      5.37 o 
   6   3   5       69.78       57.85      3.01 o 
   7   3   5       74.42       82.01      2.87 o 
   8   3   5      411.77      356.81      6.12 o 
   9   3   5       62.49       62.24      3.66 o 
  10   3   5      417.04      355.35      7.04 o 
  11   3   5       40.41       35.16      4.39 o 
  12   3   5        8.60       12.06      4.78 o 
  13   3   5        0.03       -0.51      5.46 o 
 -14   4   5       39.70       34.04      8.81 o 
 -13   4   5        0.04       -6.33      6.33 o 
 -12   4   5        8.60        6.34      5.10 o 
 -11   4   5      379.99      384.87      7.44 o 
 -10   4   5      109.11      110.74      4.29 o 
  -9   4   5       18.74       17.40      2.92 o 
  -8   4   5       22.50       25.28      2.64 o 
  -7   4   5     1716.16     1785.48     15.87 o 
  -6   4   5       83.57       84.13      3.44 o 
  -5   4   5      158.17      166.91      5.08 o 
  -4   4   5      889.33      879.25      8.19 o 
  -3   4   5       31.18       58.79     10.06 o 
  -2   4   5       97.73       98.47      2.85 o 
  -1   4   5     1000.66      966.38      8.62 o 
   0   4   5      272.39      234.92      2.98 o 
   1   4   5      782.84      731.33      6.84 o 
   2   4   5     1390.12     1506.92     13.97 o 
   3   4   5      988.76     1001.63      9.19 o 
   4   4   5      352.16      321.88      5.05 o 
   5   4   5      256.52      239.20      4.78 o 
   6   4   5      647.75      657.03      8.66 o 
   7   4   5      690.75      662.99      8.14 o 
   8   4   5        7.45        5.52      2.95 o 
   9   4   5       14.70       17.05      3.42 o 
  10   4   5       91.60       75.78      4.37 o 
  11   4   5       20.34       16.97      4.39 o 
  12   4   5       74.52       76.56      5.58 o 
  13   4   5       42.30       40.20      8.33 o 
 -14   5   5       58.95       68.93     11.61 o 
 -13   5   5        8.90        5.43      6.89 o 
 -12   5   5       12.85       -0.84      5.93 o 
 -11   5   5      183.48      190.01      6.25 o 
 -10   5   5      235.32      230.65      5.46 o 
  -9   5   5       58.76       61.07      3.80 o 
  -8   5   5      540.94      526.36      7.40 o 
  -7   5   5      279.32      294.36      4.83 o 
  -6   5   5       23.19       22.36      2.22 o 
  -5   5   5      237.44      229.09      8.80 o 
  -4   5   5     1012.27     1032.98     11.14 o 
  -3   5   5       42.40       25.41      1.74 o 
  -2   5   5     1738.59     1799.94     16.75 o 
  -1   5   5     2614.52     2563.59     19.87 o 
   0   5   5      999.00     1016.05      9.98 o 
   1   5   5       59.70       34.36      2.15 o 
   2   5   5      823.44      989.67      9.77 o 
   3   5   5       11.24       18.40      1.88 o 
   4   5   5       61.84       72.42      2.36 o 
   5   5   5      540.96      541.46      7.47 o 
   6   5   5      252.12      244.51      5.45 o 
   7   5   5      511.61      496.74      7.86 o 
   8   5   5      632.84      634.87      9.21 o 
   9   5   5        7.65        5.97      3.49 o 
  10   5   5       53.08       53.81      4.44 o 
  11   5   5        5.68        8.60      4.55 o 
  12   5   5       83.43       80.64      5.81 o 
  13   5   5       51.23       49.55      6.32 o 
 -13   6   5       13.29       13.76      7.25 o 
 -12   6   5       81.18       88.36      7.07 o 
 -11   6   5       15.13       17.56      5.69 o 
 -10   6   5      128.53      119.46      5.39 o 
  -9   6   5       15.95       10.09      3.97 o 
  -8   6   5       50.38       55.49      3.96 o 
  -7   6   5       18.48       15.17      3.32 o 
  -6   6   5      162.95      164.79      4.34 o 
  -5   6   5      151.68      144.39      3.06 o 
  -4   6   5       10.37       14.48      1.93 o 
  -3   6   5      137.81      145.33      4.57 o 
  -2   6   5     1323.09     1303.05     12.80 o 
  -1   6   5      326.69      340.81      4.07 o 
   0   6   5     2215.54     2278.88     20.85 o 
   1   6   5       29.27       37.19      2.43 o 
   2   6   5       47.02       44.16      2.56 o 
   3   6   5      139.79      168.15      4.77 o 
   4   6   5      186.20      197.90      6.17 o 
   5   6   5      202.83      211.77      4.90 o 
   6   6   5     1017.20      992.21     11.96 o 
   7   6   5        9.61        0.99      3.29 o 
   8   6   5       76.78       64.93      3.96 o 
   9   6   5       47.38       61.25      4.25 o 
  10   6   5        4.42        1.43      4.15 o 
  11   6   5       10.70       -2.22      4.76 o 
  12   6   5       47.81       55.45      5.88 o 
 -13   7   5      270.16      291.50     16.63 o 
 -12   7   5       11.34        3.01      6.72 o 
 -11   7   5        5.12        0.15      5.93 o 
 -10   7   5      271.81      244.74      9.91 o 
  -9   7   5      216.38      200.87      6.04 o 
  -8   7   5       10.76       11.61      3.86 o 
  -7   7   5      294.98      316.94      6.79 o 
  -6   7   5      221.78      200.51      4.90 o 
  -5   7   5      220.56      206.62      6.43 o 
  -4   7   5      271.63      248.45      4.74 o 
  -3   7   5     1647.75     1600.86     14.40 o 
  -2   7   5        1.26       -2.07      2.07 o 
  -1   7   5      109.04      111.88      2.73 o 
   0   7   5      241.49      231.21      4.60 o 
   1   7   5       10.47       10.23      1.94 o 
   2   7   5      149.74      140.77      3.18 o 
   3   7   5      310.75      331.47      5.59 o 
   4   7   5      182.25      169.29      6.92 o 
   5   7   5       13.37       15.17      3.04 o 
   6   7   5        0.14       -3.10      3.10 o 
   7   7   5       89.58       85.87      4.43 o 
   8   7   5      191.02      191.67      5.20 o 
   9   7   5      316.00      341.77      7.20 o 
  10   7   5       12.02       13.59      4.54 o 
  11   7   5      224.72      248.78      7.49 o 
  12   7   5       92.49       86.69      6.43 o 
 -12   8   5       55.95       77.67      7.95 o 
 -11   8   5       26.00       25.76      6.66 o 
 -10   8   5       18.89       17.45      5.26 o 
  -9   8   5       56.86       54.97      4.98 o 
  -8   8   5      393.17      395.10     12.74 o 
  -7   8   5        1.49       -0.02      3.67 o 
  -6   8   5      485.62      462.11      7.96 o 
  -5   8   5       45.64       43.54      3.63 o 
  -4   8   5      120.11      112.79      4.49 o 
  -3   8   5        0.55        0.30      2.32 o 
  -2   8   5       92.53      100.36      4.01 o 
  -1   8   5       76.53       76.75      2.74 o 
   0   8   5      113.14      124.94      4.61 o 
   1   8   5      222.55      219.34      4.91 o 
   2   8   5      736.28      727.72      9.23 o 
   3   8   5        3.88        8.71      2.77 o 
   4   8   5      626.68      649.01      7.99 o 
   5   8   5      270.14      273.80      8.36 o 
   6   8   5      392.78      385.83      7.19 o 
   7   8   5      416.79      433.72      9.33 o 
   8   8   5       56.75       52.64      4.40 o 
   9   8   5      181.00      208.34      6.61 o 
  10   8   5       71.66       74.38      5.48 o 
  11   8   5      102.58       98.80      6.22 o 
 -11   9   5        1.12        3.13      7.02 o 
 -10   9   5       53.81       47.34      6.71 o 
  -9   9   5       58.78       48.90      5.56 o 
  -8   9   5       62.19       59.01      6.15 o 
  -7   9   5      133.98      119.94      5.44 o 
  -6   9   5      465.14      462.54      9.30 o 
  -5   9   5       38.55       34.26      3.58 o 
  -4   9   5      262.82      239.80      5.57 o 
  -3   9   5      922.73      852.41     12.35 o 
  -2   9   5        9.05       12.04      2.98 o 
  -1   9   5     1168.37     1175.90     12.10 o 
   0   9   5        0.05       -2.46      2.46 o 
   1   9   5        1.63       -0.35      2.83 o 
   2   9   5      419.16      424.65      7.73 o 
   3   9   5      158.36      181.60      5.22 o 
   4   9   5      146.99      151.45      5.77 o 
   5   9   5      113.88      120.90      5.23 o 
   6   9   5        0.05        1.71      4.01 o 
   7   9   5      156.82      161.39      7.36 o 
   8   9   5       11.31       14.03      4.53 o 
   9   9   5      196.10      197.21      6.95 o 
  10   9   5        0.00        0.08      5.38 o 
  11   9   5        4.94       11.46      6.02 o 
 -11  10   5        0.69       -2.15      7.60 o 
 -10  10   5        3.35        5.16      6.73 o 
  -9  10   5        6.58        2.64      6.35 o 
  -8  10   5       45.01       50.73      6.24 o 
  -7  10   5        0.19        0.71      5.05 o 
  -6  10   5      160.50      158.74      5.75 o 
  -5  10   5      250.73      255.31      6.25 o 
  -4  10   5       48.15       39.19      4.11 o 
  -3  10   5      622.27      629.57     10.60 o 
  -2  10   5      360.58      388.22      9.35 o 
  -1  10   5      390.33      388.42      8.76 o 
   0  10   5      825.76      835.61      9.72 o 
   1  10   5       12.17       11.30      2.97 o 
   2  10   5       13.17        8.89      3.75 o 
   3  10   5      635.82      665.40     17.88 o 
   4  10   5        1.10       -2.25      3.67 o 
   5  10   5      122.24      110.38      5.55 o 
   6  10   5       27.38       18.34      5.02 o 
   7  10   5       43.52       41.44      6.97 o 
   8  10   5      596.30      627.05     14.97 o 
   9  10   5       56.28       65.25      7.09 o 
  10  10   5        3.08       -4.12      6.25 o 
 -10  11   5       19.60       14.35      7.55 o 
  -9  11   5       44.55       50.31      7.27 o 
  -8  11   5      163.47      178.84      8.05 o 
  -7  11   5      255.62      240.71      9.87 o 
  -6  11   5       61.94       62.76      6.08 o 
  -5  11   5       73.19       60.24      5.01 o 
  -4  11   5      143.93      136.55      6.12 o 
  -3  11   5       89.50       91.57      5.56 o 
  -2  11   5      553.95      532.14     12.46 o 
  -1  11   5      746.48      749.06     16.06 o 
   0  11   5       26.12       30.24      3.62 o 
   1  11   5       36.87       41.09      4.37 o 
   2  11   5       80.07       84.25      4.05 o 
   3  11   5       28.58       29.27      6.69 o 
   4  11   5        2.47        3.32      4.14 o 
   5  11   5       19.45       15.68      5.24 o 
   6  11   5        2.95        7.70      5.58 o 
   7  11   5        0.03       -1.93      5.95 o 
   8  11   5       34.92       40.02      6.91 o 
   9  11   5       17.87       26.35      7.38 o 
  -9  12   5        4.97        8.41      7.65 o 
  -8  12   5      133.76      146.52      8.23 o 
  -7  12   5       31.80       25.20      5.85 o 
  -6  12   5       15.02       13.75      5.47 o 
  -5  12   5        4.66        0.80      5.10 o 
  -4  12   5        7.72       25.85     10.34 o 
  -3  12   5       94.64       91.91      7.39 o 
  -2  12   5        0.01       -1.01      5.48 o 
  -1  12   5      207.07      225.48      8.17 o 
   0  12   5       11.43        2.05      5.41 o 
   1  12   5        1.86        0.36      4.12 o 
   2  12   5        1.42        1.08      3.93 o 
   3  12   5        0.44       -3.42      3.97 o 
   4  12   5       31.67       33.23      5.63 o 
   5  12   5        9.64        8.41      6.66 o 
   6  12   5      115.30      131.41     10.08 o 
   7  12   5       95.92       82.91      8.50 o 
   8  12   5        1.78        0.44      7.34 o 
  -7  13   5       44.67       48.36      6.68 o 
  -6  13   5       15.28       10.55      6.05 o 
  -5  13   5       11.75       14.36      6.40 o 
  -4  13   5        0.05       -4.02      5.90 o 
  -3  13   5      225.19      210.38      8.73 o 
  -2  13   5        9.60        7.30      6.32 o 
  -1  13   5       22.13       26.90      6.41 o 
   0  13   5      150.40      163.26      7.92 o 
   1  13   5      101.99       92.63      8.94 o 
   2  13   5        3.86        3.13      5.49 o 
   3  13   5        2.50       -0.29      5.03 o 
   4  13   5        7.38        8.45      5.92 o 
   5  13   5      246.09      237.02     10.01 o 
   6  13   5      266.15      290.82     10.97 o 
  -5  14   5        1.99       -1.00      8.08 o 
  -4  14   5       33.46       44.12      8.04 o 
  -3  14   5       10.40       19.05      9.32 o 
  -2  14   5       38.80       36.41     12.23 o 
  -1  14   5       63.03       62.22      9.56 o 
   0  14   5       73.54       73.81     11.88 o 
   1  14   5      121.83      143.04     10.77 o 
   2  14   5       16.10        3.03      9.17 o 
   3  14   5        3.10        3.75      9.27 o 
   4  14   5        8.28       -2.49      6.79 o 
  -1  15   5       28.39       21.45     10.37 o 
   0  15   5       10.56        6.13     12.63 o 
 -14   0   6       25.08       16.87     15.98 o 
 -13   0   6        0.89      -12.29     12.29 o 
 -12   0   6        4.34        2.78      6.07 o 
 -11   0   6       11.57       13.36      5.49 o 
 -10   0   6      680.91      658.82     10.33 o 
  -9   0   6      274.48      297.76      6.60 o 
  -8   0   6      164.11      169.08      4.49 o 
  -7   0   6        4.56       -0.58      2.45 o 
  -6   0   6        6.41        9.96      3.02 o 
  -5   0   6     8981.22     9510.05    100.50 o 
  -4   0   6     4066.59     4229.19     45.23 o 
  -3   0   6      373.49      449.10      7.05 o 
  -2   0   6      265.09      278.31      4.96 o 
  -1   0   6     2263.92     2289.84     29.04 o 
   0   0   6      265.52      251.97      4.70 o 
   1   0   6    14229.02    14168.72    173.90 o 
   2   0   6       24.82       26.15      1.82 o 
   3   0   6      501.32      547.00     11.52 o 
   4   0   6        0.93       13.80      4.11 o 
   5   0   6      378.32      395.57     13.33 o 
   6   0   6       25.37       41.80      3.64 o 
   7   0   6      437.62      474.33      9.41 o 
   8   0   6       20.90       14.17      5.24 o 
   9   0   6      496.85      461.26     11.92 o 
  10   0   6        0.40        4.55      5.00 o 
  11   0   6       55.85       52.15      6.36 o 
  12   0   6        8.29       -6.40      6.40 o 
  13   0   6      198.07      213.59      9.83 o 
 -14   1   6      149.73      165.15     12.52 o 
 -13   1   6       97.45       96.01      8.24 o 
 -12   1   6       76.35       88.35      5.51 o 
 -11   1   6       22.77       25.35      3.60 o 
 -10   1   6      848.90      846.71      9.28 o 
  -9   1   6      665.25      665.46      7.30 o 
  -8   1   6      863.36      826.82      8.32 o 
  -7   1   6      184.02      166.39      3.02 o 
  -6   1   6     1046.22      992.18      8.55 o 
  -5   1   6      366.66      303.92      3.58 o 
  -4   1   6     5082.83     5111.52     41.42 o 
  -3   1   6     1565.14     1506.75     15.44 o 
  -2   1   6     2400.81     2386.60     21.50 o 
  -1   1   6      738.10      639.11     12.08 o 
   0   1   6    19523.35    20157.78    174.54 o 
   1   1   6      853.05      751.90      6.44 o 
   2   1   6       94.58       82.04      1.68 o 
   3   1   6     4078.86     4057.07     33.15 o 
   4   1   6      504.08      454.10      6.20 o 
   5   1   6      513.27      484.65      6.13 o 
   6   1   6      452.96      481.80      8.72 o 
   7   1   6      297.77      280.79      5.21 o 
   8   1   6      130.57      142.21      5.00 o 
   9   1   6      105.57      131.63      4.94 o 
  10   1   6        0.63       -1.41      3.55 o 
  11   1   6      232.34      226.70      9.53 o 
  12   1   6       22.69       11.75      4.69 o 
  13   1   6        0.73       -2.14      5.36 o 
 -14   2   6       34.55       49.02     11.96 o 
 -13   2   6      280.97      287.36      9.23 o 
 -12   2   6      146.88      157.01      5.53 o 
 -11   2   6        0.60        1.47      3.81 o 
 -10   2   6      610.43      611.57      7.65 o 
  -9   2   6       41.02       45.98      2.93 o 
  -8   2   6      122.86      149.69      5.02 o 
  -7   2   6       78.89       71.48      2.21 o 
  -6   2   6      260.13      314.16      8.93 o 
  -5   2   6       20.03       22.96      1.64 o 
  -4   2   6      112.61       88.58      3.37 o 
  -3   2   6      187.47      199.05      2.98 o 
  -2   2   6      457.03      498.15      5.46 o 
  -1   2   6      113.33      136.99      3.48 o 
   0   2   6     4273.65     4496.00     34.06 o 
   1   2   6     1396.95     1486.94     12.67 o 
   2   2   6     3030.92     3072.23     25.29 o 
   3   2   6      180.74      137.60      3.03 o 
   4   2   6      337.52      293.66      4.87 o 
   5   2   6        2.58        2.72      2.31 o 
   6   2   6     2069.06     2058.14     19.38 o 
   7   2   6      434.90      385.55      6.04 o 
   8   2   6      408.42      395.01      6.46 o 
   9   2   6       33.42       38.66      3.57 o 
  10   2   6      283.52      283.40      6.02 o 
  11   2   6      429.53      418.22      8.10 o 
  12   2   6      256.45      228.10      7.03 o 
  13   2   6      182.37      204.20      7.19 o 
 -14   3   6        0.51        0.08      8.74 o 
 -13   3   6       78.34       79.80      6.46 o 
 -12   3   6       91.37       94.44      5.69 o 
 -11   3   6       86.97       82.83      4.54 o 
 -10   3   6      117.10      119.38      4.31 o 
  -9   3   6        2.54        1.17      3.04 o 
  -8   3   6        8.06        4.44      2.40 o 
  -7   3   6        6.82        8.00      2.11 o 
  -6   3   6       32.52       30.05      2.00 o 
  -5   3   6      308.81      335.36      5.07 o 
  -4   3   6      677.56      674.10      7.27 o 
  -3   3   6       35.41       43.75      1.63 o 
  -2   3   6      247.57      230.33      3.40 o 
  -1   3   6      316.89      352.32      4.17 o 
   0   3   6     1281.17     1374.88     11.75 o 
   1   3   6      106.02      123.11      2.29 o 
   2   3   6      149.84      194.35      4.64 o 
   3   3   6      992.49     1023.91      9.37 o 
   4   3   6     1278.17     1308.70     13.95 o 
   5   3   6      821.60      723.72      8.98 o 
   6   3   6      475.38      455.07      7.02 o 
   7   3   6      494.13      545.40      7.39 o 
   8   3   6      354.56      351.32      6.30 o 
   9   3   6      677.34      682.41      9.23 o 
  10   3   6      672.44      657.56      9.39 o 
  11   3   6      620.67      666.26      9.91 o 
  12   3   6      204.96      212.28      7.79 o 
  13   3   6      342.62      349.12      8.36 o 
 -14   4   6       37.74       32.34      8.75 o 
 -13   4   6       36.88       19.41      6.60 o 
 -12   4   6        7.46        6.48      5.16 o 
 -11   4   6      289.39      302.23      6.55 o 
 -10   4   6      627.04      656.15     10.30 o 
  -9   4   6      215.75      216.09      6.51 o 
  -8   4   6       61.34       61.05      3.33 o 
  -7   4   6       65.65       74.13      3.44 o 
  -6   4   6        2.29        7.73      1.97 o 
  -5   4   6      286.34      326.54      4.35 o 
  -4   4   6        0.82       -1.11      1.72 o 
  -3   4   6       22.99       28.52      1.60 o 
  -2   4   6     1006.08     1075.48     11.79 o 
  -1   4   6      452.04      495.42      6.39 o 
   0   4   6       11.49        9.44      1.71 o 
   1   4   6      691.98      750.94      8.74 o 
   2   4   6       74.05       72.51      3.20 o 
   3   4   6      314.67      312.80      4.12 o 
   4   4   6      860.88      934.18     10.19 o 
   5   4   6       22.06       25.94      2.66 o 
   6   4   6      492.72      496.86      7.42 o 
   7   4   6      819.88      783.38     10.88 o 
   8   4   6      782.66      710.86      9.96 o 
   9   4   6      514.47      498.06     10.96 o 
  10   4   6      108.75      134.56      5.06 o 
  11   4   6       12.37       16.91      4.63 o 
  12   4   6       29.56       27.54      5.38 o 
  13   4   6      164.71      187.82      7.57 o 
 -13   5   6      135.20      142.21      8.08 o 
 -12   5   6      118.36      128.91     11.64 o 
 -11   5   6        8.56        6.35      4.80 o 
 -10   5   6      182.83      189.45      5.81 o 
  -9   5   6      664.38      635.22      8.66 o 
  -8   5   6      307.05      268.34      5.40 o 
  -7   5   6     1782.48     1732.15     17.05 o 
  -6   5   6     1162.32     1128.75     11.77 o 
  -5   5   6       96.13       68.07      2.59 o 
  -4   5   6     2566.95     2471.39     20.89 o 
  -3   5   6     5926.04     5925.26     52.20 o 
  -2   5   6      790.91      740.20      7.11 o 
  -1   5   6       52.57       29.94      1.87 o 
   0   5   6     1563.69     1539.56     14.47 o 
   1   5   6     1645.19     1615.70     13.95 o 
   2   5   6      678.47      599.70      6.67 o 
   3   5   6     1722.80     1719.54     16.16 o 
   4   5   6      909.12      899.91      8.82 o 
   5   5   6      478.29      438.14      6.71 o 
   6   5   6     1357.69     1247.58     14.19 o 
   7   5   6      183.57      185.01      4.91 o 
   8   5   6      112.72      101.24      4.23 o 
   9   5   6        9.71        4.35      3.64 o 
  10   5   6       52.23       53.62      6.33 o 
  11   5   6        1.40       -1.75      4.58 o 
  12   5   6        1.50       -5.34      5.34 o 
 -13   6   6       20.77       29.06      7.51 o 
 -12   6   6        3.77       -1.39      6.49 o 
 -11   6   6       17.15       15.15      5.20 o 
 -10   6   6       68.11       75.83      5.15 o 
  -9   6   6        4.45        1.20      4.06 o 
  -8   6   6       63.67       56.31      4.20 o 
  -7   6   6       27.10       28.95      3.54 o 
  -6   6   6      893.37      893.72     14.52 o 
  -5   6   6       40.98       47.71      3.16 o 
  -4   6   6       75.51       77.44      4.23 o 
  -3   6   6     1512.14     1593.94     14.20 o 
  -2   6   6      978.89     1001.55     10.33 o 
  -1   6   6       40.16       49.93      3.24 o 
   0   6   6      412.38      380.75      5.11 o 
   1   6   6      280.19      252.12      3.99 o 
   2   6   6     3933.88     4098.95     36.34 o 
   3   6   6      691.75      638.31      7.37 o 
   4   6   6       35.73       25.19      2.29 o 
   5   6   6        1.74        3.59      3.60 o 
   6   6   6      317.12      323.84      6.38 o 
   7   6   6        0.02       15.15      9.15 o 
   8   6   6      829.62      836.10     11.43 o 
   9   6   6       55.12       46.30      4.25 o 
  10   6   6       42.74       38.96      4.66 o 
  11   6   6        0.32       -4.86      4.86 o 
  12   6   6       37.63       28.72      5.80 o 
 -13   7   6      103.22      105.31      9.73 o 
 -12   7   6       18.87        8.83      6.76 o 
 -11   7   6      131.95      150.35      7.43 o 
 -10   7   6      205.77      230.07      6.72 o 
  -9   7   6       25.42       30.99      4.65 o 
  -8   7   6      113.48      121.36      5.02 o 
  -7   7   6     1939.51     1818.14     35.29 o 
  -6   7   6      390.37      404.07     10.43 o 
  -5   7   6      567.35      564.20      8.38 o 
  -4   7   6      211.51      203.01      4.35 o 
  -3   7   6      288.86      264.92      5.49 o 
  -2   7   6     1236.80     1130.89     11.66 o 
  -1   7   6     2155.09     2100.91     18.03 o 
   0   7   6      473.45      429.56      6.56 o 
   1   7   6      948.40      898.33     10.43 o 
   2   7   6      593.35      533.14      6.56 o 
   3   7   6      548.10      537.29      6.77 o 
   4   7   6     1205.01     1177.55     11.28 o 
   5   7   6      481.64      455.09      7.28 o 
   6   7   6      142.60      147.15      4.67 o 
   7   7   6       11.09        6.36      3.87 o 
   8   7   6        6.33        2.03      4.18 o 
   9   7   6       10.10        5.34      4.23 o 
  10   7   6      276.31      284.36      6.96 o 
  11   7   6        9.74        6.61      5.29 o 
 -12   8   6        0.30        4.50      7.42 o 
 -11   8   6       98.42      106.69      7.51 o 
 -10   8   6      240.88      231.77      7.18 o 
  -9   8   6       86.67       83.09      5.41 o 
  -8   8   6       22.49       15.80      6.33 o 
  -7   8   6       30.41       30.60      4.13 o 
  -6   8   6        0.00       -0.80      3.51 o 
  -5   8   6      107.25      100.34      3.82 o 
  -4   8   6      432.60      399.64      6.51 o 
  -3   8   6        1.49       -2.98      2.98 o 
  -2   8   6     1037.01     1081.00     12.92 o 
  -1   8   6      191.85      194.07      4.13 o 
   0   8   6       52.46       66.44      3.53 o 
   1   8   6      816.57      833.60     10.07 o 
   2   8   6        1.24        2.52      2.70 o 
   3   8   6      537.78      538.56      7.85 o 
   4   8   6      837.64      842.09      8.97 o 
   5   8   6       97.70      119.54      4.44 o 
   6   8   6       94.33       94.71      4.61 o 
   7   8   6     1017.16     1019.80     13.13 o 
   8   8   6       21.52       23.60      4.82 o 
   9   8   6      124.92      131.94      6.15 o 
  10   8   6      147.84      140.38      6.11 o 
  11   8   6       42.17       33.75      5.96 o 
 -11   9   6        3.22       -2.77      7.16 o 
 -10   9   6        8.10        0.24      5.64 o 
  -9   9   6        1.34       -4.83      4.99 o 
  -8   9   6        5.70        4.62      4.70 o 
  -7   9   6       15.08       12.24      4.36 o 
  -6   9   6      148.05      156.48     12.15 o 
  -5   9   6        0.09       -1.85      3.35 o 
  -4   9   6       11.47       12.05      3.36 o 
  -3   9   6      636.99      634.33     10.34 o 
  -2   9   6      187.70      190.63      7.48 o 
  -1   9   6       59.39       57.91      4.58 o 
   0   9   6      148.26      145.47      5.70 o 
   1   9   6       55.75       54.55      3.40 o 
   2   9   6      254.34      244.84      5.65 o 
   3   9   6      381.39      414.30      7.33 o 
   4   9   6      266.81      271.16      6.39 o 
   5   9   6      238.81      255.52      7.67 o 
   6   9   6      318.13      322.49      8.71 o 
   7   9   6      168.27      169.04      7.92 o 
   8   9   6      248.90      246.24      7.91 o 
   9   9   6      268.56      297.67      8.88 o 
  10   9   6      552.19      629.86     10.87 o 
 -11  10   6       32.37       27.30      7.94 o 
 -10  10   6        0.45       -1.01      6.19 o 
  -9  10   6       32.08       29.64      5.84 o 
  -8  10   6      126.67      114.93      6.11 o 
  -7  10   6        0.59        0.85      4.74 o 
  -6  10   6        8.23       15.90      4.05 o 
  -5  10   6       32.63       29.05      4.31 o 
  -4  10   6        6.24        2.97      4.54 o 
  -3  10   6       99.60      103.68      5.32 o 
  -2  10   6      424.91      455.18     10.35 o 
  -1  10   6      488.09      497.35     10.68 o 
   0  10   6      540.01      539.37      8.31 o 
   1  10   6        8.26        6.66      3.03 o 
   2  10   6        7.59       10.03      3.56 o 
   3  10   6      129.26      180.82      6.67 o 
   4  10   6       11.42        5.41      3.92 o 
   5  10   6      302.69      312.55      8.16 o 
   6  10   6      190.56      192.19      6.80 o 
   7  10   6       65.82       77.52      6.25 o 
   8  10   6        2.29        3.96      5.97 o 
   9  10   6      109.51      124.22      7.88 o 
 -10  11   6      116.41      129.28      8.84 o 
  -9  11   6      318.13      298.97      9.74 o 
  -8  11   6      140.95      134.56      9.34 o 
  -7  11   6      300.18      274.96     10.93 o 
  -6  11   6      429.64      427.79      9.15 o 
  -5  11   6       77.50       86.91      5.71 o 
  -4  11   6        2.30        0.90      4.92 o 
  -3  11   6      573.72      552.07     10.48 o 
  -2  11   6      895.49      883.22     15.68 o 
  -1  11   6     1488.29     1538.52     25.93 o 
   0  11   6     1113.97     1066.83     17.60 o 
   1  11   6      125.96      140.09      4.55 o 
   2  11   6       64.13       87.33      4.68 o 
   3  11   6      450.72      451.03      8.46 o 
   4  11   6      326.25      337.64      7.69 o 
   5  11   6       78.34       80.31      6.05 o 
   6  11   6       29.13       26.70      5.88 o 
   7  11   6       16.94       21.26      6.35 o 
   8  11   6       41.93       52.75      6.51 o 
  -8  12   6        1.45        3.13      6.19 o 
  -7  12   6       35.16       30.59      5.93 o 
  -6  12   6       75.73       63.03      5.97 o 
  -5  12   6       32.29       27.25      7.06 o 
  -4  12   6     1038.71     1035.48     15.92 o 
  -3  12   6      246.43      241.92     11.53 o 
  -2  12   6       21.91       14.62      5.90 o 
  -1  12   6       59.60       69.27      6.44 o 
   0  12   6      121.49      120.81      6.92 o 
   1  12   6       93.76      100.02      8.54 o 
   2  12   6        4.66        6.02      5.17 o 
   3  12   6       13.42       13.28      4.79 o 
   4  12   6      109.78      120.00      5.85 o 
   5  12   6       12.08       18.73      6.02 o 
   6  12   6       77.73       85.33      8.25 o 
   7  12   6        8.10        9.69      8.05 o 
  -7  13   6       92.29       94.53      7.36 o 
  -6  13   6       70.19       72.63      7.52 o 
  -5  13   6       65.82       64.72      6.98 o 
  -4  13   6       55.72       49.88      6.58 o 
  -3  13   6       83.71       92.62      7.72 o 
  -2  13   6      320.32      306.99     14.31 o 
  -1  13   6      647.83      650.19     14.41 o 
   0  13   6       64.25       81.36     11.69 o 
   1  13   6       42.83       60.23      7.84 o 
   2  13   6      181.48      199.94      8.62 o 
   3  13   6       33.63       29.03     12.02 o 
   4  13   6      147.67      155.37      8.86 o 
   5  13   6      166.94      191.48      9.65 o 
   6  13   6       11.84       13.19      8.40 o 
  -5  14   6       10.52        7.73      7.42 o 
  -4  14   6       19.56       25.55      8.26 o 
  -3  14   6       15.00       13.64     10.28 o 
  -2  14   6        0.53       -5.28      8.65 o 
  -1  14   6      139.86      144.53     10.82 o 
   0  14   6      436.44      482.44     16.88 o 
   1  14   6        1.20        8.72      9.02 o 
   2  14   6        9.20        1.70      9.32 o 
   3  14   6        0.40       -9.49     12.77 o 
   4  14   6       26.92       34.90     14.27 o 
 -14   1   7      164.21      167.41     12.55 o 
 -13   1   7       20.05       18.40      7.72 o 
 -12   1   7        7.66        1.70      4.98 o 
 -11   1   7      319.90      312.33      7.30 o 
 -10   1   7      287.53      309.48      6.21 o 
  -9   1   7        0.75       -0.51      2.66 o 
  -8   1   7      114.91      108.88      3.44 o 
  -7   1   7      398.54      349.34      4.38 o 
  -6   1   7      211.51      191.05      3.11 o 
  -5   1   7     1863.22     1862.60     14.76 o 
  -4   1   7     1645.21     1730.94     14.76 o 
  -3   1   7      160.81      159.51      3.16 o 
  -2   1   7      442.36      431.45      5.50 o 
  -1   1   7     2106.82     2145.95     19.41 o 
   0   1   7        5.76       13.56      1.38 o 
   1   1   7      116.79       97.18      1.85 o 
   2   1   7      694.13      709.33      6.38 o 
   3   1   7       18.86       17.50      1.67 o 
   4   1   7        0.33        1.26      2.08 o 
   5   1   7      225.09      224.60      4.40 o 
   6   1   7       20.40       28.39      3.37 o 
   7   1   7       36.43       35.38      2.93 o 
   8   1   7        1.34       -2.67      2.86 o 
   9   1   7        1.33       -2.75      3.25 o 
  10   1   7      245.04      227.68      5.67 o 
  11   1   7      399.25      370.56      7.76 o 
  12   1   7      229.87      243.30      8.60 o 
  13   1   7       93.81      100.95      6.39 o 
 -14   2   7       68.66       70.70     12.08 o 
 -13   2   7      119.13      143.07      7.68 o 
 -12   2   7       14.24        7.91      5.15 o 
 -11   2   7       24.98       39.60      9.35 o 
 -10   2   7       89.84      112.29      4.29 o 
  -9   2   7        9.70        9.43      3.10 o 
  -8   2   7       79.85       90.42      3.53 o 
  -7   2   7        3.25        2.74      2.11 o 
  -6   2   7       11.00       15.24      1.64 o 
  -5   2   7      128.43      158.39      3.85 o 
  -4   2   7      925.59     1000.55     10.01 o 
  -3   2   7     1612.89     1639.44     15.33 o 
  -2   2   7        9.80       10.64      1.67 o 
  -1   2   7       54.92       61.81      1.73 o 
   0   2   7      607.06      635.85      6.10 o 
   1   2   7       35.95       25.74      1.47 o 
   2   2   7      760.54      708.19      6.84 o 
   3   2   7     1669.24     1698.36     13.75 o 
   4   2   7     1195.99     1143.18     12.51 o 
   5   2   7     1994.61     1829.47     19.02 o 
   6   2   7      182.27      171.63      3.87 o 
   7   2   7        0.16       -2.62      2.62 o 
   8   2   7      266.15      253.37      5.41 o 
   9   2   7      111.09      112.51      4.63 o 
  10   2   7       99.58       99.75      4.77 o 
  11   2   7       65.74       62.90      4.89 o 
  12   2   7       16.84        4.79      4.97 o 
  13   2   7      119.43      115.15      6.62 o 
 -14   3   7       23.12        9.63     10.45 o 
 -13   3   7       83.77       77.06      8.96 o 
 -12   3   7       14.81        7.78      4.74 o 
 -11   3   7        1.28       -1.01      4.03 o 
 -10   3   7        4.04       -3.53      3.53 o 
  -9   3   7       36.30       32.68      3.88 o 
  -8   3   7       99.44       85.69      3.43 o 
  -7   3   7       12.36       12.41      2.57 o 
  -6   3   7       10.29        4.16      2.18 o 
  -5   3   7       54.27       56.44      2.40 o 
  -4   3   7        7.05        5.46      1.77 o 
  -3   3   7        3.56        2.83      1.78 o 
  -2   3   7      169.66      162.68      3.13 o 
  -1   3   7        1.53        7.90      4.07 o 
   0   3   7      715.67      768.14      7.13 o 
   1   3   7      205.70      224.41      3.29 o 
   2   3   7      821.89      900.65      8.39 o 
   3   3   7      284.20      312.82      5.44 o 
   4   3   7       44.66       39.61      3.21 o 
   5   3   7       25.50       25.57      2.70 o 
   6   3   7       75.68       75.66      6.00 o 
   7   3   7       16.86       13.71      2.89 o 
   8   3   7        2.59       -1.32      3.08 o 
   9   3   7       36.93       34.71      3.75 o 
  10   3   7        2.93        0.37      3.83 o 
  11   3   7        1.82        3.54      4.44 o 
  12   3   7        5.23        8.22      5.08 o 
  13   3   7        1.94        3.25      5.82 o 
 -14   4   7       35.60       48.22     11.28 o 
 -13   4   7       13.39       10.02      6.76 o 
 -12   4   7      316.52      343.56      9.07 o 
 -11   4   7       19.89       21.71      4.92 o 
 -10   4   7      451.53      440.21      9.42 o 
  -9   4   7       21.17       21.12      3.45 o 
  -8   4   7       79.09       79.95      3.53 o 
  -7   4   7      135.84      144.93      3.75 o 
  -6   4   7      154.35      173.77      3.79 o 
  -5   4   7      441.41      471.71      6.45 o 
  -4   4   7      361.85      398.88      4.90 o 
  -3   4   7       11.18        6.48      1.60 o 
  -2   4   7       96.04       83.79      2.75 o 
  -1   4   7     1009.39      993.18      9.73 o 
   0   4   7      440.73      473.17      5.91 o 
   1   4   7      295.52      317.97      4.00 o 
   2   4   7     1159.99     1179.88     10.68 o 
   3   4   7     2258.69     2128.69     20.94 o 
   4   4   7      328.43      311.05     10.07 o 
   5   4   7       13.53       13.03      4.45 o 
   6   4   7      165.90      184.86      4.61 o 
   7   4   7      256.25      271.52     16.18 o 
   8   4   7       65.04       74.49      3.85 o 
   9   4   7      315.45      323.34      7.24 o 
  10   4   7       38.12       29.83      4.29 o 
  11   4   7       31.45       28.89      4.86 o 
  12   4   7       17.74       18.22      5.43 o 
 -13   5   7      110.88      115.52      8.09 o 
 -12   5   7      331.03      351.48     20.18 o 
 -11   5   7        0.02        4.46      5.07 o 
 -10   5   7        3.98       -0.06      4.49 o 
  -9   5   7      239.15      232.88      6.05 o 
  -8   5   7      588.73      530.73     12.61 o 
  -7   5   7      363.82      389.62      7.12 o 
  -6   5   7      733.52      714.11      9.45 o 
  -5   5   7      201.88      182.20      4.33 o 
  -4   5   7       21.88       11.90      2.29 o 
  -3   5   7      404.26      334.54      5.75 o 
  -2   5   7      237.84      221.06      5.72 o 
  -1   5   7        0.29       -1.58      1.58 o 
   0   5   7     1503.87     1446.11     12.63 o 
   1   5   7      350.77      340.07      4.30 o 
   2   5   7      959.08     1011.30     19.26 o 
   3   5   7      420.31      381.15      5.31 o 
   4   5   7        0.02        1.22      2.46 o 
   5   5   7      165.84      171.15      4.51 o 
   6   5   7      386.44      405.48      7.04 o 
   7   5   7       81.48       78.48      4.14 o 
   8   5   7      177.46      172.02      7.75 o 
   9   5   7      244.07      240.05      5.84 o 
  10   5   7       63.90       57.70      4.77 o 
  11   5   7       41.95       51.82      5.85 o 
  12   5   7      265.40      283.56      7.74 o 
 -13   6   7       13.32       21.00      7.52 o 
 -12   6   7        6.92        4.26      6.63 o 
 -11   6   7       13.49       13.23      5.34 o 
 -10   6   7       41.23       35.36      5.00 o 
  -9   6   7       54.66       50.53      4.52 o 
  -8   6   7       88.43       98.11      8.06 o 
  -7   6   7      121.65      104.16      6.15 o 
  -6   6   7        0.83        2.60      3.17 o 
  -5   6   7        0.21        0.51      2.87 o 
  -4   6   7       30.63       28.79      2.67 o 
  -3   6   7      213.50      214.30      5.43 o 
  -2   6   7      115.63      140.60      4.54 o 
  -1   6   7      106.95      113.57      2.96 o 
   0   6   7       31.80       29.18      2.41 o 
   1   6   7       16.06       12.23      1.84 o 
   2   6   7      220.44      276.71     19.03 o 
   3   6   7       66.00       70.72      2.76 o 
   4   6   7      781.83      774.18      8.87 o 
   5   6   7      117.15      139.49      6.57 o 
   6   6   7      311.57      309.11      6.42 o 
   7   6   7       74.61       71.69      4.33 o 
   8   6   7      356.39      343.95      7.52 o 
   9   6   7        0.28       -4.00      4.00 o 
  10   6   7       81.96       90.44      5.21 o 
  11   6   7        8.86        2.08      5.10 o 
  12   6   7       82.19       94.34      6.63 o 
 -12   7   7       58.93       55.07      7.48 o 
 -11   7   7      220.93      242.98      7.50 o 
 -10   7   7       64.60       64.51      5.47 o 
  -9   7   7        6.05        3.53      4.54 o 
  -8   7   7       40.73       44.31      4.31 o 
  -7   7   7      374.55      321.35      7.73 o 
  -6   7   7      302.56      293.05      6.55 o 
  -5   7   7      301.97      287.42      6.98 o 
  -4   7   7      107.24      105.48      5.12 o 
  -3   7   7        0.93        2.75      2.86 o 
  -2   7   7       54.28       56.38      3.38 o 
  -1   7   7      386.62      365.51      4.88 o 
   0   7   7        0.65       -2.17      2.17 o 
   1   7   7      662.16      698.42      8.82 o 
   2   7   7       13.38       11.73      2.58 o 
   3   7   7       73.20       63.28      5.72 o 
   4   7   7      200.40      220.38      7.61 o 
   5   7   7       35.09       34.44      3.24 o 
   6   7   7        2.76       -1.98      3.50 o 
   7   7   7        0.02       -3.80      3.80 o 
   8   7   7      232.33      206.83      6.35 o 
   9   7   7       65.19       73.25      4.96 o 
  10   7   7        7.85        6.36      4.87 o 
  11   7   7       71.20       84.65      6.23 o 
 -12   8   7        1.73       -4.91      7.65 o 
 -11   8   7        0.23       -5.90      5.90 o 
 -10   8   7       54.06       57.92      6.58 o 
  -9   8   7        0.19       -3.69      4.73 o 
  -8   8   7       98.57      111.23      5.34 o 
  -7   8   7        0.12        1.94      4.00 o 
  -6   8   7      101.06      114.40     10.33 o 
  -5   8   7        0.00        4.28      3.16 o 
  -4   8   7       97.60      104.47      4.26 o 
  -3   8   7       46.52       43.61      5.79 o 
  -2   8   7     1401.12     1441.25     18.35 o 
  -1   8   7      331.65      317.33      7.48 o 
   0   8   7      210.71      224.35      5.02 o 
   1   8   7      595.62      583.48      8.08 o 
   2   8   7      122.32      123.76      4.97 o 
   3   8   7       28.49       37.40      5.93 o 
   4   8   7      428.24      470.70     10.89 o 
   5   8   7      119.04      123.25      5.85 o 
   6   8   7      294.29      307.24     10.62 o 
   7   8   7       64.69       62.66      4.80 o 
   8   8   7      643.61      672.03     10.77 o 
   9   8   7      130.72      136.66      6.54 o 
  10   8   7      116.28      112.65      6.22 o 
  11   8   7      270.75      287.01      8.42 o 
 -11   9   7        1.85        7.81      7.24 o 
 -10   9   7        3.41       -3.96      5.84 o 
  -9   9   7       20.25       13.72      5.31 o 
  -8   9   7      130.96      102.53      8.45 o 
  -7   9   7       23.40       15.69      4.51 o 
  -6   9   7       10.18        5.14      3.67 o 
  -5   9   7      157.86      155.58      4.77 o 
  -4   9   7       28.96       28.45      4.06 o 
  -3   9   7       92.49      105.65      4.61 o 
  -2   9   7     1477.75     1430.23     23.29 o 
  -1   9   7       79.20       72.85      5.19 o 
   0   9   7        6.34        2.96      4.12 o 
   1   9   7       50.27       48.82      3.51 o 
   2   9   7       84.31       78.37      3.92 o 
   3   9   7       54.41       45.79      3.74 o 
   4   9   7      809.84      799.77     10.84 o 
   5   9   7        9.08        5.03      3.92 o 
   6   9   7       24.50       12.76      4.75 o 
   7   9   7       80.51       90.28      6.02 o 
   8   9   7       13.08        6.02      5.70 o 
   9   9   7       15.81       15.90      6.44 o 
  10   9   7        2.73        7.31      6.25 o 
 -10  10   7       24.36       33.75      6.79 o 
  -9  10   7       10.42        7.53      5.83 o 
  -8  10   7        8.96        4.22      5.35 o 
  -7  10   7       84.59       69.51      5.68 o 
  -6  10   7        7.35        6.47      4.17 o 
  -5  10   7       21.13       16.74      4.59 o 
  -4  10   7      451.59      441.74      9.37 o 
  -3  10   7      495.65      493.72      9.76 o 
  -2  10   7       89.50       83.43      5.78 o 
  -1  10   7       23.22       33.08      5.12 o 
   0  10   7       42.72       39.45      5.15 o 
   1  10   7      261.20      280.12      7.43 o 
   2  10   7     1092.33     1091.51     13.37 o 
   3  10   7       11.86        9.24      3.93 o 
   4  10   7       12.36        5.01      4.14 o 
   5  10   7      394.36      401.12      8.22 o 
   6  10   7        4.31       -2.24      5.51 o 
   7  10   7       59.11       59.48      6.32 o 
   8  10   7        0.27       -6.19      6.19 o 
   9  10   7        1.43       -4.55      6.93 o 
  -9  11   7       99.75      108.54      7.09 o 
  -8  11   7       43.61       34.40      6.40 o 
  -7  11   7       85.70       88.54      6.08 o 
  -6  11   7      112.58      111.36      6.08 o 
  -5  11   7       87.40       97.57      6.23 o 
  -4  11   7       97.55      115.87      6.32 o 
  -3  11   7      150.04      156.48      6.60 o 
  -2  11   7      357.45      351.17     10.14 o 
  -1  11   7       49.81       42.74      5.87 o 
   0  11   7      112.59      111.99      6.61 o 
   1  11   7      806.21      824.66     15.09 o 
   2  11   7      331.37      333.92      9.59 o 
   3  11   7        4.86        4.24      4.74 o 
   4  11   7       10.80       15.08      4.63 o 
   5  11   7        0.26       -2.44      4.79 o 
   6  11   7       10.51        7.62      5.79 o 
   7  11   7        1.80       -5.04      6.33 o 
   8  11   7       23.06       19.91      7.23 o 
  -8  12   7       26.33       36.32      6.68 o 
  -7  12   7       14.65        9.03      6.00 o 
  -6  12   7       31.62       27.10      6.39 o 
  -5  12   7       15.84        8.85      6.01 o 
  -4  12   7        2.18       -2.22      5.71 o 
  -3  12   7       53.98       36.08      7.33 o 
  -2  12   7      142.36      147.77      8.42 o 
  -1  12   7        0.02       -2.30      5.84 o 
   0  12   7        0.72        1.72      5.95 o 
   1  12   7      219.87      226.22      8.47 o 
   2  12   7        7.28       15.46      6.01 o 
   3  12   7       10.06        6.57      7.58 o 
   4  12   7      110.75      115.11      6.06 o 
   5  12   7       52.10       52.94      7.04 o 
   6  12   7       82.80       84.34      7.40 o 
   7  12   7        1.95       -7.43      8.21 o 
  -6  13   7        2.93        4.40      7.01 o 
  -5  13   7        9.96       17.00      6.76 o 
  -4  13   7      128.27      120.50      8.50 o 
  -3  13   7       18.51       17.26      7.24 o 
  -2  13   7       60.17       49.35      7.27 o 
  -1  13   7        3.25        6.54      6.79 o 
   0  13   7      111.57      131.44      8.17 o 
   1  13   7       81.07       61.22      7.37 o 
   2  13   7        7.79        6.40      6.88 o 
   3  13   7        0.69        4.17      7.02 o 
   4  13   7       14.66       13.52     12.77 o 
   5  13   7        1.24        5.16      9.70 o 
  -4  14   7        1.17       -1.71      7.97 o 
  -3  14   7        4.44        4.07      7.74 o 
  -2  14   7      107.23      104.18      8.70 o 
  -1  14   7       20.01       28.39      7.94 o 
   0  14   7        0.03       10.87      9.51 o 
   1  14   7       33.08       48.08      9.99 o 
   2  14   7       57.20       45.69     13.73 o 
   3  14   7      122.90      108.73     15.64 o 
 -14   0   8      103.71      112.83     17.69 o 
 -13   0   8       38.29       48.72      9.90 o 
 -12   0   8       13.09        4.41      8.50 o 
 -11   0   8      127.12      135.77     14.34 o 
 -10   0   8       23.38       25.80      7.12 o 
  -9   0   8        1.51       -0.98      4.45 o 
  -8   0   8      106.17      102.60      4.46 o 
  -7   0   8      479.08      486.09      7.65 o 
  -6   0   8      236.65      282.96      7.71 o 
  -5   0   8     1346.97     1314.44     18.09 o 
  -4   0   8      868.92      846.29     10.41 o 
  -3   0   8     3226.96     3233.13     45.70 o 
  -2   0   8      664.22      750.54     11.52 o 
  -1   0   8    11876.30    12690.06    156.02 o 
   0   0   8      539.67      657.06     19.96 o 
   1   0   8     1320.65     1503.64     20.00 o 
   2   0   8      386.83      487.71      7.10 o 
   3   0   8     5515.68     5569.58     59.77 o 
   4   0   8        5.72       -0.74      2.28 o 
   5   0   8      445.89      471.53      9.00 o 
   6   0   8      465.84      426.48      8.91 o 
   7   0   8       38.76       43.63      5.37 o 
   8   0   8     1290.81     1254.02     19.13 o 
   9   0   8       35.36       34.73      8.17 o 
  10   0   8      106.75      129.66     10.38 o 
  11   0   8      111.84      103.01      7.69 o 
  12   0   8       31.75       29.89      7.41 o 
 -14   1   8        2.50      -10.42     10.69 o 
 -13   1   8       64.21       61.36      7.26 o 
 -12   1   8      129.34      142.46      9.15 o 
 -11   1   8      301.97      324.80      9.50 o 
 -10   1   8      181.09      200.40      5.91 o 
  -9   1   8      481.25      501.72      7.61 o 
  -8   1   8      854.42      827.58      9.41 o 
  -7   1   8      350.25      348.98      5.47 o 
  -6   1   8      858.61      813.35      8.07 o 
  -5   1   8      977.08      982.90      9.15 o 
  -4   1   8     4830.84     4738.58     38.73 o 
  -3   1   8     2268.08     2263.65     22.86 o 
  -2   1   8      478.72      431.38      5.69 o 
  -1   1   8     1393.55     1336.02     12.63 o 
   0   1   8     1938.61     1747.19     16.18 o 
   1   1   8     1985.57     2253.40     17.72 o 
   2   1   8     3853.50     3985.20     30.64 o 
   3   1   8      337.57      341.99      4.11 o 
   4   1   8     1828.09     1679.52     17.56 o 
   5   1   8     1346.82     1274.21     12.88 o 
   6   1   8       48.88       59.97      3.09 o 
   7   1   8       68.14       56.62      4.65 o 
   8   1   8      153.54      156.64      6.66 o 
   9   1   8        0.64       -2.43      3.48 o 
  10   1   8        0.24        0.68      3.95 o 
  11   1   8        4.07       -1.46      4.42 o 
  12   1   8       70.81       72.45      5.68 o 
 -14   2   8       49.64       36.79     11.72 o 
 -13   2   8       26.47       27.08      7.32 o 
 -12   2   8       23.37       16.48      5.46 o 
 -11   2   8      219.96      228.08      6.29 o 
 -10   2   8       74.26       71.63      4.11 o 
  -9   2   8      223.95      215.58      4.78 o 
  -8   2   8        8.71       10.97      2.83 o 
  -7   2   8       79.46       84.40      3.08 o 
  -6   2   8      465.47      491.69      6.38 o 
  -5   2   8       51.92       60.35      2.44 o 
  -4   2   8      327.55      338.02      4.78 o 
  -3   2   8     2419.19     2446.54     22.37 o 
  -2   2   8      183.06      144.65      3.20 o 
  -1   2   8      100.47       69.91      3.52 o 
   0   2   8      421.00      397.00      4.47 o 
   1   2   8      698.79      689.37      6.76 o 
   2   2   8     2379.82     2340.17     19.72 o 
   3   2   8      893.28      897.31      8.05 o 
   4   2   8     1026.76      959.58     11.02 o 
   5   2   8     3118.54     2982.58     29.84 o 
   6   2   8     2845.91     2724.47     25.23 o 
   7   2   8      116.86      102.83      5.52 o 
   8   2   8      258.57      283.58      7.07 o 
   9   2   8      111.05      130.97      5.54 o 
  10   2   8      613.57      619.37     10.46 o 
  11   2   8      114.71      109.58      5.54 o 
  12   2   8      565.38      602.30     10.39 o 
 -14   3   8        9.38        0.20     11.43 o 
 -13   3   8       14.80       15.06      8.04 o 
 -12   3   8        4.42       -1.03      5.36 o 
 -11   3   8       86.94       92.40      5.02 o 
 -10   3   8       59.26       55.03      4.03 o 
  -9   3   8       68.26       70.54      3.78 o 
  -8   3   8      178.81      154.86      4.06 o 
  -7   3   8       78.34       70.65      3.11 o 
  -6   3   8       85.30       76.56      3.32 o 
  -5   3   8      137.99      142.80      3.29 o 
  -4   3   8       40.37       42.04      2.45 o 
  -3   3   8      595.73      664.93      7.34 o 
  -2   3   8      389.32      364.04      6.26 o 
  -1   3   8      280.37      338.26      4.43 o 
   0   3   8      165.33      151.67      2.71 o 
   1   3   8       24.63       21.26      1.65 o 
   2   3   8      791.99      888.59      8.45 o 
   3   3   8       47.15       50.50      2.00 o 
   4   3   8      377.01      384.68      5.59 o 
   5   3   8      149.85      140.23      6.73 o 
   6   3   8       27.89       28.40      3.23 o 
   7   3   8      131.11      151.61      4.26 o 
   8   3   8       58.50       51.51      3.70 o 
   9   3   8      130.20      134.41      4.90 o 
  10   3   8      482.20      497.93      8.60 o 
  11   3   8       57.74       66.66      5.18 o 
  12   3   8       81.50       74.61      5.98 o 
 -13   4   8       70.11       83.25      9.00 o 
 -12   4   8       48.55       50.67      5.77 o 
 -11   4   8        2.73        8.69      4.86 o 
 -10   4   8        0.17        1.44      4.24 o 
  -9   4   8       32.73       27.70      3.95 o 
  -8   4   8        0.05       -0.02      3.06 o 
  -7   4   8        8.93       13.59      2.80 o 
  -6   4   8       37.59       44.51      4.23 o 
  -5   4   8      634.39      652.92     10.46 o 
  -4   4   8       13.85       16.11      2.57 o 
  -3   4   8       29.87       30.82      2.26 o 
  -2   4   8      623.21      647.27      7.94 o 
  -1   4   8     1389.82     1402.41     13.34 o 
   0   4   8     1311.88     1385.04     12.14 o 
   1   4   8        2.14        7.48      1.64 o 
   2   4   8       96.88       79.55      2.36 o 
   3   4   8     2562.61     2523.01     23.08 o 
   4   4   8     1392.18     1384.77     13.77 o 
   5   4   8     1608.56     1564.64     26.81 o 
   6   4   8      876.40      913.05     11.44 o 
   7   4   8       11.47       10.91      3.49 o 
   8   4   8      226.86      233.91      5.41 o 
   9   4   8      647.18      692.24      9.64 o 
  10   4   8      476.23      469.00      8.45 o 
  11   4   8      398.99      414.28     11.32 o 
  12   4   8      351.56      377.33      8.53 o 
 -13   5   8       63.13       74.69      8.69 o 
 -12   5   8       26.05       23.28      5.97 o 
 -11   5   8      243.09      273.38      7.32 o 
 -10   5   8      471.04      507.49      9.40 o 
  -9   5   8      187.25      182.56      5.60 o 
  -8   5   8      670.41      634.35      9.58 o 
  -7   5   8      769.02      719.80     10.94 o 
  -6   5   8      429.86      405.12      7.00 o 
  -5   5   8     1309.02     1244.52     16.10 o 
  -4   5   8      789.05      769.34     10.48 o 
  -3   5   8     1000.18      925.72     11.03 o 
  -2   5   8     1828.68     1740.11     20.75 o 
  -1   5   8     1233.40     1220.38     11.88 o 
   0   5   8      529.16      472.02      5.38 o 
   1   5   8      784.44      699.76      7.11 o 
   2   5   8      313.75      296.96      4.38 o 
   3   5   8      618.82      608.47      7.21 o 
   4   5   8      648.64      617.50      7.60 o 
   5   5   8      272.70      283.50     11.46 o 
   6   5   8       18.27       17.82      3.34 o 
   7   5   8       36.84       48.45      4.05 o 
   8   5   8      149.51      147.12      4.90 o 
   9   5   8      174.74      165.53      5.40 o 
  10   5   8       13.40        9.31      4.57 o 
  11   5   8       16.69        7.46      5.02 o 
  12   5   8       95.35      102.73      6.65 o 
 -13   6   8       72.27       57.87      8.22 o 
 -12   6   8        9.39        7.14      6.24 o 
 -11   6   8        2.76        2.35      5.48 o 
 -10   6   8       66.29       72.54      5.36 o 
  -9   6   8       33.51       23.98      4.56 o 
  -8   6   8      249.23      227.87      5.82 o 
  -7   6   8      366.13      369.10      7.21 o 
  -6   6   8       19.16       15.28      3.42 o 
  -5   6   8       17.81       16.72      3.17 o 
  -4   6   8       25.54       25.22      3.56 o 
  -3   6   8        0.23        0.63      3.35 o 
  -2   6   8       78.22       71.98      3.89 o 
  -1   6   8      776.55      808.53      9.71 o 
   0   6   8       25.96       24.31      2.23 o 
   1   6   8      208.04      224.73      4.47 o 
   2   6   8       14.31       19.94      2.30 o 
   3   6   8        0.83       -3.10      3.10 o 
   4   6   8      913.44      917.70     10.17 o 
   5   6   8       61.07       85.96     16.41 o 
   6   6   8      101.06      100.04      5.07 o 
   7   6   8        7.79        1.50      3.77 o 
   8   6   8       90.78       98.28      7.43 o 
   9   6   8       13.00        6.35      4.25 o 
  10   6   8       11.57        4.70      4.70 o 
  11   6   8       89.50       84.61      6.09 o 
 -12   7   8        4.79        8.25      7.35 o 
 -11   7   8      435.76      460.62     10.19 o 
 -10   7   8      635.41      655.24     12.50 o 
  -9   7   8      235.62      226.72      6.48 o 
  -8   7   8      302.98      309.77      7.36 o 
  -7   7   8      175.30      171.32      5.36 o 
  -6   7   8       19.20       35.80      3.52 o 
  -5   7   8      697.67      667.61      8.72 o 
  -4   7   8      348.42      365.18      6.87 o 
  -3   7   8      812.92      752.15     10.09 o 
  -2   7   8      864.72      830.72     11.98 o 
  -1   7   8      878.38      901.68     12.58 o 
   0   7   8       45.05       40.67      3.25 o 
   1   7   8      728.89      697.12      8.95 o 
   2   7   8     1066.23     1003.80     13.73 o 
   3   7   8     1198.00     1192.79     18.01 o 
   4   7   8        0.65        0.81      3.02 o 
   5   7   8        1.76       -1.05      3.03 o 
   6   7   8       20.02       15.90      3.88 o 
   7   7   8       66.28       53.49      4.69 o 
   8   7   8        9.48        3.89      4.65 o 
   9   7   8       55.25       43.64      4.91 o 
  10   7   8        2.16       -5.07      5.07 o 
  11   7   8        0.28        0.69      5.75 o 
 -12   8   8       31.13       22.36      7.93 o 
 -11   8   8       61.01       57.64      6.69 o 
 -10   8   8       13.60       13.83      5.49 o 
  -9   8   8       26.81       24.34      5.09 o 
  -8   8   8      154.71      130.14      5.66 o 
  -7   8   8        0.40       -3.64      3.64 o 
  -6   8   8        1.90       -3.39      3.39 o 
  -5   8   8        8.62        5.53      3.62 o 
  -4   8   8       57.89       56.05      4.52 o 
  -3   8   8       44.86       48.37      4.40 o 
  -2   8   8     1099.54     1141.29     15.46 o 
  -1   8   8     1091.43     1080.53     15.42 o 
   0   8   8      108.62       96.34      5.48 o 
   1   8   8      114.09      128.05      7.94 o 
   2   8   8      850.99      893.72     11.15 o 
   3   8   8     1538.89     1596.76     19.97 o 
   4   8   8      455.08      480.73      8.07 o 
   5   8   8      821.53      825.27     11.23 o 
   6   8   8      547.03      564.64     15.13 o 
   7   8   8      228.78      236.26      7.21 o 
   8   8   8      178.91      199.57      9.26 o 
   9   8   8      474.41      496.67     11.44 o 
  10   8   8       36.62       42.11      6.31 o 
 -11   9   8        1.12        5.64      6.64 o 
 -10   9   8        4.31        8.83      5.93 o 
  -9   9   8       12.69        4.50      5.42 o 
  -8   9   8        0.77       -0.26      4.49 o 
  -7   9   8       32.03       24.15      4.35 o 
  -6   9   8       70.98       67.94      4.44 o 
  -5   9   8       12.19       10.16      4.15 o 
  -4   9   8        1.73       -0.55      3.91 o 
  -3   9   8      342.46      349.31      7.34 o 
  -2   9   8       14.52       23.11      4.23 o 
  -1   9   8       31.68       34.92      4.70 o 
   0   9   8        0.09       -4.11      4.11 o 
   1   9   8        2.62        1.32      4.34 o 
   2   9   8      106.40      110.69      4.91 o 
   3   9   8       12.71       31.93      5.83 o 
   4   9   8       22.87       13.41      3.96 o 
   5   9   8      323.30      305.58      7.17 o 
   6   9   8       64.34       68.46      5.57 o 
   7   9   8       16.14       20.57      5.64 o 
   8   9   8       18.15       23.10      6.18 o 
   9   9   8      112.58      107.13      7.67 o 
 -10  10   8       14.87       15.39      6.65 o 
  -9  10   8        3.40       -1.38      5.45 o 
  -8  10   8        0.58        1.24      4.88 o 
  -7  10   8        4.40        6.90      4.70 o 
  -6  10   8        1.66       -3.75      4.59 o 
  -5  10   8       42.85       42.34      4.80 o 
  -4  10   8       87.59       85.97      5.05 o 
  -3  10   8      271.76      288.14      9.16 o 
  -2  10   8      300.69      315.36      9.23 o 
  -1  10   8      411.11      406.87     13.42 o 
   0  10   8      116.00      119.03      6.38 o 
   1  10   8       44.78       49.37      5.31 o 
   2  10   8       37.79       46.25      4.64 o 
   3  10   8       70.03       74.94      5.23 o 
   4  10   8      146.78      163.94      5.66 o 
   5  10   8      277.84      283.10      6.98 o 
   6  10   8      257.38      268.78     10.56 o 
   7  10   8      348.61      383.10     15.04 o 
   8  10   8       87.22      101.78      7.48 o 
   9  10   8      125.66      131.10      8.70 o 
  -9  11   8      249.32      234.39      9.10 o 
  -8  11   8      138.96      132.38      6.39 o 
  -7  11   8      215.65      231.57      7.60 o 
  -6  11   8      146.85      138.76     10.68 o 
  -5  11   8      503.01      529.65     11.30 o 
  -4  11   8      747.42      732.61     15.33 o 
  -3  11   8      641.04      611.11     13.17 o 
  -2  11   8       97.15      107.62      7.08 o 
  -1  11   8       11.98        9.27      5.51 o 
   0  11   8        5.71        1.12      5.42 o 
   1  11   8      551.83      562.18     12.53 o 
   2  11   8      694.97      649.72     13.42 o 
   3  11   8      418.24      461.34     14.37 o 
   4  11   8       48.72       55.87      5.88 o 
   5  11   8       78.09       72.00      5.70 o 
   6  11   8       69.75       64.57      6.83 o 
   7  11   8       36.76       24.02      6.90 o 
  -8  12   8       44.19       53.54      7.15 o 
  -7  12   8        0.88       -5.96      6.73 o 
  -6  12   8       54.01       47.73      6.97 o 
  -5  12   8        1.35        4.12      6.06 o 
  -4  12   8        0.13       -1.07      6.81 o 
  -3  12   8       25.54       24.85      6.63 o 
  -2  12   8       19.08       14.35      6.23 o 
  -1  12   8        6.83        1.54      8.72 o 
   0  12   8      227.03      220.29      8.73 o 
   1  12   8      263.93      269.90     11.38 o 
   2  12   8        0.00        7.69      6.35 o 
   3  12   8       39.99       35.84      8.40 o 
   4  12   8       37.48       32.55      7.34 o 
   5  12   8        0.03        0.11      7.37 o 
   6  12   8       10.95        8.94      6.85 o 
  -6  13   8       15.59       12.19      7.45 o 
  -5  13   8       77.72       82.94      7.80 o 
  -4  13   8      310.03      271.19     10.48 o 
  -3  13   8      165.59      166.40     15.53 o 
  -2  13   8       83.85       85.08      7.94 o 
  -1  13   8       26.57       16.37      7.17 o 
   0  13   8       61.65       63.80      8.71 o 
   1  13   8      287.42      314.49     10.50 o 
   2  13   8       86.21       89.60      9.80 o 
   3  13   8      148.28      149.61      9.08 o 
   4  13   8      183.61      186.82     11.44 o 
  -3  14   8       57.75       53.13      8.70 o 
  -2  14   8        2.61       -2.12      7.67 o 
  -1  14   8      150.00      165.76      9.58 o 
   0  14   8      288.95      293.07     11.07 o 
   1  14   8      145.70      152.72      9.55 o 
 -14   1   9        5.30       -2.69      9.18 o 
 -13   1   9       20.10       15.84      7.12 o 
 -12   1   9       78.88       65.23      6.71 o 
 -11   1   9       12.70        8.79      5.44 o 
 -10   1   9        1.70       -2.49      4.79 o 
  -9   1   9       87.18      106.50      5.12 o 
  -8   1   9      339.96      314.13      5.75 o 
  -7   1   9      567.52      523.95      6.96 o 
  -6   1   9      294.19      285.96      4.85 o 
  -5   1   9       36.18       34.88      2.48 o 
  -4   1   9     1011.69      930.52      8.70 o 
  -3   1   9     2927.09     2974.28     29.72 o 
  -2   1   9      341.98      338.52      4.53 o 
  -1   1   9       19.27       23.17      1.73 o 
   0   1   9        1.54        7.41      1.69 o 
   1   1   9      214.85      295.31      8.86 o 
   2   1   9      692.83      673.75      6.43 o 
   3   1   9     1693.72     1692.97     13.94 o 
   4   1   9      193.52      204.05      4.08 o 
   5   1   9      173.78      186.44      5.38 o 
   6   1   9      938.52      901.37     10.23 o 
   7   1   9      206.16      189.22      4.66 o 
   8   1   9      148.64      133.00      4.45 o 
   9   1   9       36.52       33.30      4.03 o 
  10   1   9        3.38       -0.78      4.16 o 
  11   1   9        4.41        6.60      4.71 o 
  12   1   9        3.08        1.91      5.25 o 
 -14   2   9        9.69      -11.32     11.32 o 
 -13   2   9       67.51       69.12      7.61 o 
 -12   2   9      104.21       92.68      8.93 o 
 -11   2   9      125.43      155.37      7.54 o 
 -10   2   9       79.08       87.05      5.42 o 
  -9   2   9        0.30       -3.26      3.26 o 
  -8   2   9        0.22       -2.87      2.87 o 
  -7   2   9       57.32       50.95      2.97 o 
  -6   2   9        1.69        1.30      2.43 o 
  -5   2   9      139.50      149.75      3.38 o 
  -4   2   9      459.28      463.54      5.93 o 
  -3   2   9       22.16       25.94      2.39 o 
  -2   2   9        6.90        5.70      1.95 o 
  -1   2   9      228.48      223.26      3.38 o 
   0   2   9     1377.37     1322.77     11.71 o 
   1   2   9      542.47      520.34      5.70 o 
   2   2   9      211.32      247.05      7.82 o 
   3   2   9      509.55      515.15     11.03 o 
   4   2   9     1102.71     1063.20     12.18 o 
   5   2   9      119.92      124.66      5.25 o 
   6   2   9       91.92      100.60     12.35 o 
   7   2   9     1167.86     1151.58     12.60 o 
   8   2   9      202.38      204.31      5.11 o 
   9   2   9       91.43      100.45      5.54 o 
  10   2   9      266.92      253.91      6.35 o 
  11   2   9       14.30       11.18      4.81 o 
  12   2   9       30.31       38.55      5.73 o 
 -13   3   9       45.50       37.16      9.05 o 
 -12   3   9        1.34       -7.55      7.55 o 
 -11   3   9       30.72       28.76      5.86 o 
 -10   3   9        0.98       -3.72      3.72 o 
  -9   3   9       71.67       68.79      4.56 o 
  -8   3   9        2.13        1.08      3.06 o 
  -7   3   9       16.50       25.53      2.91 o 
  -6   3   9       46.44       51.98      2.88 o 
  -5   3   9        0.07       12.90      6.79 o 
  -4   3   9      568.91      543.03      9.07 o 
  -3   3   9       41.49       42.40      2.71 o 
  -2   3   9       16.20       24.87      1.76 o 
  -1   3   9      769.50      769.09      8.11 o 
   0   3   9       32.27       45.25      2.26 o 
   1   3   9      161.69      191.44      3.44 o 
   2   3   9        0.03        0.31      2.34 o 
   3   3   9        4.39        1.21      1.86 o 
   4   3   9      342.47      339.45      5.82 o 
   5   3   9      553.79      520.37      7.82 o 
   6   3   9      385.70      388.65     11.87 o 
   7   3   9     1403.47     1343.96     14.29 o 
   8   3   9        1.45       -3.40      3.40 o 
   9   3   9      162.61      152.37      5.24 o 
  10   3   9       24.53       24.91      4.58 o 
  11   3   9       53.53       48.29      5.71 o 
  12   3   9        3.25        2.78      5.55 o 
 -13   4   9       56.56       59.35      9.43 o 
 -12   4   9      210.89      240.72      9.83 o 
 -11   4   9        4.18       -2.54      4.89 o 
 -10   4   9       50.37       71.24      6.15 o 
  -9   4   9      122.63      119.92      5.73 o 
  -8   4   9        9.84        3.83      3.61 o 
  -7   4   9       28.21       37.10      3.54 o 
  -6   4   9       88.98       82.09      3.88 o 
  -5   4   9      140.64      180.12      9.54 o 
  -4   4   9      139.52      144.82      3.59 o 
  -3   4   9      223.74      235.94      4.62 o 
  -2   4   9      143.93      146.72      5.36 o 
  -1   4   9        0.68       -1.78      1.78 o 
   0   4   9       89.04      100.81      2.58 o 
   1   4   9       88.93      104.66      2.67 o 
   2   4   9       61.04       50.51      2.26 o 
   3   4   9      437.96      437.26      5.22 o 
   4   4   9     1687.02     1688.78     16.48 o 
   5   4   9     1266.81     1263.47     17.59 o 
   6   4   9      645.93      660.42      9.40 o 
   7   4   9       22.69       21.20      3.74 o 
   8   4   9       68.80       65.40      4.22 o 
   9   4   9        8.00        6.28      4.07 o 
  10   4   9        1.05        4.07      4.45 o 
  11   4   9      113.18      125.60      6.11 o 
 -13   5   9        1.08       -1.72      8.88 o 
 -12   5   9        3.48        7.39      6.74 o 
 -11   5   9      114.52      126.12      7.13 o 
 -10   5   9      297.25      309.98     14.07 o 
  -9   5   9      487.28      486.62      9.00 o 
  -8   5   9        9.54       -1.73      3.74 o 
  -7   5   9        0.16       -2.86      3.51 o 
  -6   5   9      640.97      621.12      9.15 o 
  -5   5   9      571.07      576.07      8.46 o 
  -4   5   9      953.66      917.19     11.31 o 
  -3   5   9      398.79      389.27      7.82 o 
  -2   5   9        0.26        0.99      2.84 o 
  -1   5   9      885.24      866.11     10.19 o 
   0   5   9      322.13      262.05      4.11 o 
   1   5   9       26.24       42.46      2.17 o 
   2   5   9        3.64        1.90      2.05 o 
   3   5   9        0.26        0.58      2.52 o 
   4   5   9     1157.83     1126.72     11.91 o 
   5   5   9      500.57      475.60      7.56 o 
   6   5   9      135.07      145.11      4.73 o 
   7   5   9      199.06      205.89      5.64 o 
   8   5   9        8.46        3.69      3.80 o 
   9   5   9        0.35       -4.15      4.15 o 
  10   5   9        0.48       -1.61      4.67 o 
  11   5   9       19.79        6.27      5.37 o 
 -12   6   9       99.22       90.74      6.91 o 
 -11   6   9       32.98       30.99      5.94 o 
 -10   6   9       55.98       52.66      5.49 o 
  -9   6   9        1.51        1.60      4.50 o 
  -8   6   9        0.15       -4.01      4.01 o 
  -7   6   9      123.93      124.46      4.83 o 
  -6   6   9      171.83      155.08      4.39 o 
  -5   6   9       22.28       19.48      3.41 o 
  -4   6   9      165.95      157.63      4.53 o 
  -3   6   9      144.14      154.15      5.71 o 
  -2   6   9      105.53      104.99      4.20 o 
  -1   6   9      102.74      108.15      4.16 o 
   0   6   9       10.90       10.51      2.57 o 
   1   6   9       84.12       85.80      3.05 o 
   2   6   9      115.00      110.34      6.24 o 
   3   6   9      109.30      110.60      4.78 o 
   4   6   9     1310.98     1281.41     13.71 o 
   5   6   9      257.68      250.31      5.79 o 
   6   6   9       10.33       10.23      3.74 o 
   7   6   9      267.86      288.47      7.05 o 
   8   6   9        7.56       11.17      5.19 o 
   9   6   9      157.17      169.00      6.23 o 
  10   6   9        8.93        0.64      4.93 o 
  11   6   9       15.76       17.73      5.79 o 
 -12   7   9       86.81       92.77      7.25 o 
 -11   7   9       64.54       65.46      6.33 o 
 -10   7   9        8.17        9.76      5.32 o 
  -9   7   9        0.27        0.62      4.79 o 
  -8   7   9      215.91      204.64      6.09 o 
  -7   7   9       73.14       63.08      4.13 o 
  -6   7   9      172.28      170.08      6.70 o 
  -5   7   9      363.69      342.95      6.99 o 
  -4   7   9        0.17       -3.28      3.28 o 
  -3   7   9       37.99       31.63      4.60 o 
  -2   7   9     1646.04     1612.01     20.18 o 
  -1   7   9      281.26      251.34      6.57 o 
   0   7   9       57.27       43.56      3.84 o 
   1   7   9       70.84       66.07      3.78 o 
   2   7   9      672.65      675.61      9.84 o 
   3   7   9        5.29        1.80      3.30 o 
   4   7   9      361.09      358.28      6.99 o 
   5   7   9      334.66      336.60      7.07 o 
   6   7   9        9.98        4.61      4.45 o 
   7   7   9       10.01       13.26      5.85 o 
   8   7   9       69.02       57.51      5.31 o 
   9   7   9       42.52       38.29      5.16 o 
  10   7   9        0.09       -3.02      5.28 o 
 -11   8   9       98.59       95.54      7.10 o 
 -10   8   9      129.69      113.18      6.60 o 
  -9   8   9       21.22       22.00      5.33 o 
  -8   8   9       27.82       19.63      4.39 o 
  -7   8   9        4.20        4.12      3.97 o 
  -6   8   9      166.29      158.65      5.48 o 
  -5   8   9        0.96       -0.11      3.84 o 
  -4   8   9        3.50       -1.69      3.70 o 
  -3   8   9      673.30      673.84     17.69 o 
  -2   8   9        0.32        0.59      3.72 o 
  -1   8   9        0.45        1.17      5.54 o 
   0   8   9      148.89      150.98      5.36 o 
   1   8   9      299.75      299.80      8.45 o 
   2   8   9      349.95      368.19      7.88 o 
   3   8   9      466.18      500.40     12.43 o 
   4   8   9        5.08        7.11      4.60 o 
   5   8   9      197.21      209.07      5.77 o 
   6   8   9      665.13      679.81     11.74 o 
   7   8   9      156.31      160.54     11.76 o 
   8   8   9       61.25       78.06      6.40 o 
   9   8   9       59.95       63.33      6.81 o 
  10   8   9      103.56      102.73      7.02 o 
 -10   9   9        3.83       -2.22      6.21 o 
  -9   9   9        7.52       11.59      5.06 o 
  -8   9   9       50.60       48.35      5.00 o 
  -7   9   9      106.80      115.26      6.44 o 
  -6   9   9      127.43      118.90      5.53 o 
  -5   9   9      176.40      165.13      9.53 o 
  -4   9   9        1.86       -0.07      4.16 o 
  -3   9   9       29.05       27.05      4.73 o 
  -2   9   9        0.06       -2.16      4.21 o 
  -1   9   9        1.63        1.66      4.46 o 
   0   9   9      236.18      223.79      7.36 o 
   1   9   9       61.59       64.89      5.48 o 
   2   9   9       37.65       41.96      5.56 o 
   3   9   9      194.39      204.64      7.22 o 
   4   9   9       47.69       53.34      4.49 o 
   5   9   9       13.73       15.96      4.50 o 
   6   9   9       38.25       41.40      5.61 o 
   7   9   9        3.82        3.75      5.75 o 
   8   9   9        4.59       -3.00      6.17 o 
   9   9   9       21.34       18.96      7.05 o 
 -10  10   9        3.76       -0.49      5.96 o 
  -9  10   9        0.06       -1.39      5.54 o 
  -8  10   9        7.66        5.56      5.15 o 
  -7  10   9        4.70        3.15      5.23 o 
  -6  10   9       22.26       18.96      5.22 o 
  -5  10   9       80.50       84.17      5.49 o 
  -4  10   9       38.11       32.84      4.84 o 
  -3  10   9      328.26      319.08      8.69 o 
  -2  10   9      186.10      184.33      9.40 o 
  -1  10   9      227.29      237.00      7.86 o 
   0  10   9      100.77       94.45      6.27 o 
   1  10   9      175.16      189.31      7.37 o 
   2  10   9      370.43      390.41     10.46 o 
   3  10   9      132.67      136.74      8.57 o 
   4  10   9       57.02       61.67      8.93 o 
   5  10   9      259.05      272.68      7.11 o 
   6  10   9       70.36       86.77      6.70 o 
   7  10   9       99.55      112.48      9.95 o 
   8  10   9       22.14       15.71      7.11 o 
  -9  11   9      201.03      169.81      8.54 o 
  -8  11   9      155.53      152.05      7.34 o 
  -7  11   9       52.03       61.26      6.31 o 
  -6  11   9        0.39        0.24      5.49 o 
  -5  11   9       18.35       20.52      6.03 o 
  -4  11   9      171.60      187.71     15.25 o 
  -3  11   9      482.16      474.35     12.71 o 
  -2  11   9      103.05      114.26      8.37 o 
  -1  11   9       11.59        7.06      5.92 o 
   0  11   9       33.57       34.45      6.14 o 
   1  11   9      220.15      246.93      8.73 o 
   2  11   9      298.74      271.50     10.98 o 
   3  11   9       25.18       22.78      7.70 o 
   4  11   9        1.97       -1.79      6.60 o 
   5  11   9        4.70       -0.10      5.93 o 
   6  11   9       30.81       25.36      6.68 o 
   7  11   9       49.07       41.42      7.44 o 
  -7  12   9        0.00        1.74      7.14 o 
  -6  12   9        9.46        4.43      6.75 o 
  -5  12   9        1.32       -0.13      6.67 o 
  -4  12   9       77.32       60.79      7.77 o 
  -3  12   9       96.25       87.40     10.97 o 
  -2  12   9       33.57       38.77      6.90 o 
  -1  12   9       21.11       19.58      6.92 o 
   0  12   9       15.31       12.87      6.48 o 
   1  12   9       35.52       34.05      6.90 o 
   2  12   9      113.75      115.11      9.68 o 
   3  12   9      163.55      156.06     28.31 o 
   4  12   9        0.58       -6.66      7.07 o 
   5  12   9       43.87       47.57     13.18 o 
  -5  13   9       20.87       21.26      8.15 o 
  -4  13   9        5.34       10.52      7.93 o 
  -3  13   9        1.80       -0.80      7.34 o 
  -2  13   9       24.82       25.45      7.84 o 
  -1  13   9        2.07        4.50      7.44 o 
   0  13   9        0.67        5.98      7.18 o 
   1  13   9       50.85       60.41      8.11 o 
   2  13   9       75.91      102.35     18.44 o 
   3  13   9       38.47       40.90      8.29 o 
 -13   0  10       75.88       80.61     11.39 o 
 -12   0  10      132.61      147.57     35.00 o 
 -11   0  10      145.29      141.56     10.01 o 
 -10   0  10      251.93      288.14     23.66 o 
  -9   0  10       90.76      110.54      7.69 o 
  -8   0  10      116.13      152.07     16.25 o 
  -7   0  10      539.30      524.30     12.93 o 
  -6   0  10       25.89       36.30      5.12 o 
  -5   0  10       25.71       32.71      6.86 o 
  -4   0  10      620.47      636.33     10.20 o 
  -3   0  10     2342.99     2195.78     28.73 o 
  -2   0  10       76.91       71.70      3.92 o 
  -1   0  10      304.17      327.48     11.20 o 
   0   0  10     1174.29     1225.29     17.06 o 
   1   0  10     1510.94     1459.56     20.01 o 
   2   0  10       74.27       91.84      3.36 o 
   3   0  10      772.60      784.29     12.18 o 
   4   0  10     1719.10     1699.90     23.30 o 
   5   0  10      297.24      305.26      7.87 o 
   6   0  10     2925.61     2887.15     37.97 o 
   7   0  10       56.20       63.21      6.29 o 
   8   0  10       28.74       25.06      5.26 o 
   9   0  10       66.32       73.72      7.12 o 
  10   0  10       86.96      103.71      7.41 o 
  11   0  10        0.87       -1.15      6.93 o 
  12   0  10      183.57      156.85      9.67 o 
 -13   1  10       70.47       82.24      7.95 o 
 -12   1  10       62.98       62.24      6.83 o 
 -11   1  10       21.61       30.67      7.75 o 
 -10   1  10       81.11       79.16      6.59 o 
  -9   1  10     1006.79     1012.88     14.65 o 
  -8   1  10       44.63       43.65      4.31 o 
  -7   1  10      683.82      715.34     11.31 o 
  -6   1  10      740.61      689.62      8.11 o 
  -5   1  10      312.57      328.06      7.38 o 
  -4   1  10      505.64      492.05      6.94 o 
  -3   1  10      341.39      325.65      5.32 o 
  -2   1  10      639.97      628.44      7.07 o 
  -1   1  10     1722.52     1722.15     16.25 o 
   0   1  10       52.61       43.45      2.30 o 
   1   1  10      715.13      757.46      7.14 o 
   2   1  10     1539.82     1496.02     12.54 o 
   3   1  10        2.10        2.28      1.92 o 
   4   1  10       41.61       55.20      3.52 o 
   5   1  10      981.69      941.37     10.53 o 
   6   1  10       44.63       42.59      3.26 o 
   7   1  10      112.58      114.79      4.19 o 
   8   1  10       72.29       83.83      4.22 o 
   9   1  10        5.56        1.53      4.02 o 
  10   1  10        6.88        1.94      4.39 o 
  11   1  10      174.11      187.24      6.50 o 
  12   1  10       23.05       29.18      5.74 o 
 -13   2  10        0.89        3.19      8.65 o 
 -12   2  10       29.61       23.77      8.23 o 
 -11   2  10      116.80       94.16      6.54 o 
 -10   2  10      150.49      147.13      6.53 o 
  -9   2  10       80.61       70.89      5.16 o 
  -8   2  10      154.15      128.92      4.02 o 
  -7   2  10       71.54       71.69      3.98 o 
  -6   2  10      294.31      299.00      5.29 o 
  -5   2  10      800.50      780.23      8.79 o 
  -4   2  10       11.61       18.76      2.55 o 
  -3   2  10      329.53      310.57      5.91 o 
  -2   2  10      287.17      317.68      5.24 o 
  -1   2  10     1168.20     1205.74     10.88 o 
   0   2  10        0.52       -1.53      1.69 o 
   1   2  10     2252.13     2179.96     17.48 o 
   2   2  10      672.68      637.55      7.42 o 
   3   2  10      474.96      476.15      5.44 o 
   4   2  10     2201.23     2178.74     20.55 o 
   5   2  10     2863.55     2818.31     28.66 o 
   6   2  10      622.04      602.94      8.10 o 
   7   2  10      903.07      901.66     10.85 o 
   8   2  10      275.18      295.64     10.20 o 
   9   2  10      493.02      528.75     11.71 o 
  10   2  10      563.99      581.66      9.55 o 
  11   2  10      106.32      103.96      5.93 o 
 -13   3  10        2.77       -1.28      9.11 o 
 -12   3  10       68.52       60.39      8.49 o 
 -11   3  10       59.79       51.59      7.23 o 
 -10   3  10        5.44        2.80      5.21 o 
  -9   3  10       57.01       43.68      4.34 o 
  -8   3  10       35.58       40.26      3.54 o 
  -7   3  10       46.36       34.40      3.15 o 
  -6   3  10      175.25      171.30      4.01 o 
  -5   3  10      183.62      174.52      3.86 o 
  -4   3  10        3.65        4.32      2.32 o 
  -3   3  10        0.60       -1.57      2.28 o 
  -2   3  10      159.66      130.51      3.08 o 
  -1   3  10      488.47      531.57      6.42 o 
   0   3  10      958.14      958.18      9.10 o 
   1   3  10      123.36      115.60      4.91 o 
   2   3  10      210.73      204.51      3.90 o 
   3   3  10      466.24      457.63      5.79 o 
   4   3  10        3.47        6.43      2.60 o 
   5   3  10      938.44      902.83     11.30 o 
   6   3  10        2.01        8.80      5.56 o 
   7   3  10        0.63        5.90      3.41 o 
   8   3  10       32.22       28.23      4.03 o 
   9   3  10       54.28       51.53      4.65 o 
  10   3  10       15.58       14.49      4.69 o 
  11   3  10       24.00       29.21      5.44 o 
 -13   4  10       14.09       -5.46      8.97 o 
 -12   4  10       35.78       24.94      8.28 o 
 -11   4  10       28.41        8.18      6.14 o 
 -10   4  10        1.83       -4.55      4.55 o 
  -9   4  10       28.98       32.43      4.39 o 
  -8   4  10      182.16      180.52      5.30 o 
  -7   4  10        0.03       -0.86      3.50 o 
  -6   4  10       22.10       20.66      3.34 o 
  -5   4  10        0.68       -1.57      2.94 o 
  -4   4  10       12.77       13.53      2.96 o 
  -3   4  10     1573.03     1548.55     19.06 o 
  -2   4  10     1209.17     1167.83     13.12 o 
  -1   4  10      827.76      833.42      8.91 o 
   0   4  10      790.53      782.79      9.18 o 
   1   4  10      559.43      527.99      6.10 o 
   2   4  10      427.90      403.64      5.97 o 
   3   4  10      844.35      938.37     29.30 o 
   4   4  10     1113.57     1111.77     11.88 o 
   5   4  10      393.96      384.91      7.00 o 
   6   4  10       77.73       80.66      4.24 o 
   7   4  10     1218.16     1185.54     13.30 o 
   8   4  10     1332.63     1380.16     20.19 o 
   9   4  10      402.41      429.22      9.66 o 
  10   4  10       81.04       76.68      5.37 o 
  11   4  10       57.43       57.70      5.80 o 
 -12   5  10       20.74       24.20      7.48 o 
 -11   5  10       96.92      101.82      6.32 o 
 -10   5  10      153.32      148.07      6.12 o 
  -9   5  10      174.75      182.45      7.11 o 
  -8   5  10       65.43       71.46      4.58 o 
  -7   5  10        0.54        0.57      3.28 o 
  -6   5  10      437.91      416.23      7.43 o 
  -5   5  10     2122.98     2029.32     21.77 o 
  -4   5  10     1767.34     1721.54     18.80 o 
  -3   5  10      808.46      762.64     11.27 o 
  -2   5  10      623.68      606.98      9.63 o 
  -1   5  10      127.88      117.69      4.27 o 
   0   5  10      157.20      149.48      5.21 o 
   1   5  10      399.31      373.30      5.39 o 
   2   5  10       11.03       12.81      2.32 o 
   3   5  10       17.65       18.06      4.29 o 
   4   5  10       30.91       34.41      3.13 o 
   5   5  10      304.51      269.33      6.05 o 
   6   5  10       22.37       20.28      3.78 o 
   7   5  10       14.78        9.62      4.10 o 
   8   5  10       52.64       37.83      4.38 o 
   9   5  10       15.76       12.46      4.55 o 
  10   5  10      106.36       94.59      5.76 o 
  11   5  10       61.31       62.04      6.17 o 
 -12   6  10       55.12       52.84      6.91 o 
 -11   6  10      183.75      191.78     10.86 o 
 -10   6  10      125.17      140.20      7.22 o 
  -9   6  10      362.28      382.18     10.68 o 
  -8   6  10       96.54       81.01      4.95 o 
  -7   6  10      346.16      322.00      6.56 o 
  -6   6  10      362.33      391.19      7.51 o 
  -5   6  10      411.33      430.12      9.36 o 
  -4   6  10        9.38       10.10      4.12 o 
  -3   6  10      758.40      754.79     21.13 o 
  -2   6  10     1649.44     1625.53     20.21 o 
  -1   6  10       30.26       35.61      3.67 o 
   0   6  10       88.38       63.70      3.97 o 
   1   6  10       16.19       12.08      2.93 o 
   2   6  10       20.00       26.55      2.84 o 
   3   6  10        0.00       -2.33      3.18 o 
   4   6  10       50.06       51.46      3.68 o 
   5   6  10       58.70       45.55      3.95 o 
   6   6  10       51.24       55.90      4.38 o 
   7   6  10       55.47       50.02      5.99 o 
   8   6  10        0.72       -1.57      4.77 o 
   9   6  10        5.25       -1.16      4.72 o 
  10   6  10       42.92       41.52      5.53 o 
 -12   7  10      118.34      105.48      7.56 o 
 -11   7  10       76.54       81.47      7.96 o 
 -10   7  10        5.15       -5.33      5.44 o 
  -9   7  10       93.35       85.41      5.70 o 
  -8   7  10      735.37      746.51     10.43 o 
  -7   7  10      241.02      272.65     11.65 o 
  -6   7  10      331.11      321.84      7.33 o 
  -5   7  10       43.65       30.66      4.06 o 
  -4   7  10      129.94      120.89      5.90 o 
  -3   7  10      778.60      751.41     13.81 o 
  -2   7  10       62.28       53.11      4.14 o 
  -1   7  10        0.87        0.86      3.63 o 
   0   7  10      298.02      286.30      7.08 o 
   1   7  10      129.36      123.00      5.25 o 
   2   7  10      132.72      131.10      4.81 o 
   3   7  10     1109.87     1089.46     14.58 o 
   4   7  10        1.66        3.55      3.50 o 
   5   7  10        7.76       -1.28      3.74 o 
   6   7  10       34.60       33.42      5.01 o 
   7   7  10        0.61       -5.00      5.00 o 
   8   7  10       80.46       81.56      6.37 o 
   9   7  10        0.04       -3.15      5.34 o 
  10   7  10      100.80      110.81      6.92 o 
 -11   8  10       12.35       10.76      6.72 o 
 -10   8  10        7.49       13.63      6.13 o 
  -9   8  10        3.87       -0.23      4.83 o 
  -8   8  10       11.85       10.19      4.53 o 
  -7   8  10       32.52       32.81      4.94 o 
  -6   8  10      163.51      156.17      5.62 o 
  -5   8  10        6.86        6.40      4.23 o 
  -4   8  10      410.21      408.09      9.40 o 
  -3   8  10      288.61      292.48      7.69 o 
  -2   8  10      192.66      186.57      5.96 o 
  -1   8  10       33.36       30.04      4.23 o 
   0   8  10      156.48      164.83      5.75 o 
   1   8  10       16.34       17.09      4.76 o 
   2   8  10     1398.38     1379.64     21.05 o 
   3   8  10     1144.47     1155.60     18.15 o 
   4   8  10      489.83      506.44      8.72 o 
   5   8  10      847.77      865.92     12.03 o 
   6   8  10      821.13      847.45     13.56 o 
   7   8  10      175.00      206.62      7.51 o 
   8   8  10      617.12      653.66     12.78 o 
   9   8  10      323.30      326.16      9.70 o 
 -10   9  10       63.54       49.22      6.08 o 
  -9   9  10        1.09       -5.08      5.08 o 
  -8   9  10      152.83      125.49      6.30 o 
  -7   9  10      202.91      206.79      6.67 o 
  -6   9  10       51.76       48.32      5.04 o 
  -5   9  10       27.16       24.41      4.72 o 
  -4   9  10       16.14       13.95      4.94 o 
  -3   9  10       42.22       49.37      5.77 o 
  -2   9  10      469.53      447.32     13.74 o 
  -1   9  10      158.27      152.26      8.59 o 
   0   9  10       48.05       43.28      5.41 o 
   1   9  10      156.81      148.26      6.77 o 
   2   9  10       15.98       15.26      6.42 o 
   3   9  10      120.96      125.08     16.02 o 
   4   9  10      110.34      113.20      6.22 o 
   5   9  10       14.81        9.57      4.77 o 
   6   9  10       78.06       87.48      6.31 o 
   7   9  10       45.87       53.51      6.60 o 
   8   9  10        2.80        1.48      6.50 o 
  -9  10  10       17.80       16.56      5.85 o 
  -8  10  10        3.50        1.25      5.81 o 
  -7  10  10       14.68        6.37      5.55 o 
  -6  10  10       81.02       84.86      8.54 o 
  -5  10  10       73.34       76.90      7.10 o 
  -4  10  10       31.30       37.07      6.05 o 
  -3  10  10       28.09       45.06      5.45 o 
  -2  10  10      513.74      519.98     12.38 o 
  -1  10  10       12.33        6.64      5.42 o 
   0  10  10      214.95      238.11      8.36 o 
   1  10  10      897.06      926.44     18.71 o 
   2  10  10      395.73      415.49     14.14 o 
   3  10  10      116.23      102.53      8.69 o 
   4  10  10      355.00      375.37     23.63 o 
   5  10  10       49.60       57.60      6.19 o 
   6  10  10       75.25       67.18      7.73 o 
   7  10  10       86.08       89.32      7.58 o 
  -8  11  10      189.40      206.30      8.15 o 
  -7  11  10      248.97      230.75      8.20 o 
  -6  11  10       38.14       43.80      6.22 o 
  -5  11  10      134.39      127.89      7.35 o 
  -4  11  10      203.51      197.51      8.78 o 
  -3  11  10      233.33      240.35      9.21 o 
  -2  11  10      357.92      387.70     13.00 o 
  -1  11  10      233.99      220.04      9.02 o 
   0  11  10        5.31        3.07      6.16 o 
   1  11  10       54.89       52.35      6.67 o 
   2  11  10      174.77      158.62      9.99 o 
   3  11  10       37.68       34.46      8.41 o 
   4  11  10        6.10       12.28      6.90 o 
   5  11  10        0.15       -1.39      7.35 o 
   6  11  10        0.14       -4.00      7.88 o 
  -6  12  10        0.08       -6.97      6.97 o 
  -5  12  10        1.89        9.01      7.94 o 
  -4  12  10      253.88      262.15     10.51 o 
  -3  12  10       60.83       58.84      7.76 o 
  -2  12  10       42.79       42.89      7.28 o 
  -1  12  10        7.98        9.06      6.94 o 
   0  12  10        2.08       -0.68      6.70 o 
   1  12  10        5.56        8.21      8.18 o 
   2  12  10       40.36       28.31      8.85 o 
   3  12  10        2.99        9.30      8.98 o 
   4  12  10        1.35       -2.43      7.76 o 
   5  12  10       14.03       12.05      8.20 o 
  -4  13  10        5.83        1.54      8.42 o 
  -3  13  10        1.77       10.49      7.84 o 
  -2  13  10       18.86       22.75      7.78 o 
  -1  13  10       37.90       36.66      8.40 o 
   0  13  10      168.79      159.31      9.58 o 
   1  13  10       52.94       52.36      9.61 o 
   2  13  10        0.57        4.28      9.59 o 
 -13   1  11        0.45       -8.52      8.52 o 
 -12   1  11      136.13      113.36      7.53 o 
 -11   1  11       43.24       32.50      6.30 o 
 -10   1  11       11.65        6.49      5.39 o 
  -9   1  11        7.32       11.33      4.90 o 
  -8   1  11      109.50      117.93      9.91 o 
  -7   1  11      212.54      221.39      6.02 o 
  -6   1  11      185.64      188.04      7.20 o 
  -5   1  11       50.16       45.75      3.48 o 
  -4   1  11      208.10      200.46      4.54 o 
  -3   1  11     3209.66     3196.38     32.16 o 
  -2   1  11      913.59      911.09     10.71 o 
  -1   1  11      339.75      343.55      5.30 o 
   0   1  11     1178.40     1188.58     11.96 o 
   1   1  11       96.93       95.99      2.52 o 
   2   1  11        1.49        1.61      1.97 o 
   3   1  11      164.88      159.22      3.43 o 
   4   1  11       32.45       34.03      4.27 o 
   5   1  11      388.11      367.43      6.31 o 
   6   1  11       36.08       37.51      3.49 o 
   7   1  11      723.81      668.93      9.19 o 
   8   1  11      181.58      160.63      5.20 o 
   9   1  11        7.05       11.15      4.36 o 
  10   1  11       14.20       21.07      4.94 o 
  11   1  11       10.28       17.54      5.36 o 
 -13   2  11       16.92       -3.47      9.08 o 
 -12   2  11       12.31        0.92      8.09 o 
 -11   2  11        4.47        4.35      7.10 o 
 -10   2  11       43.03       45.17      6.96 o 
  -9   2  11      157.23      161.39      6.36 o 
  -8   2  11      191.53      195.57      6.92 o 
  -7   2  11      145.31      171.05      6.19 o 
  -6   2  11        8.50        6.96      2.78 o 
  -5   2  11      548.89      528.74      7.04 o 
  -4   2  11      441.73      442.11      6.82 o 
  -3   2  11        0.21       -0.96      2.48 o 
  -2   2  11        2.48       -0.07      2.07 o 
  -1   2  11       11.61        9.01      2.15 o 
   0   2  11      101.61      104.45      2.53 o 
   1   2  11       17.94       16.14      2.43 o 
   2   2  11        1.85       -0.49      2.12 o 
   3   2  11       93.09       83.66      3.84 o 
   4   2  11     1396.71     1376.78     15.39 o 
   5   2  11      362.69      367.50      6.97 o 
   6   2  11      223.69      240.50      6.88 o 
   7   2  11      561.12      577.40      8.69 o 
   8   2  11      226.68      240.71      9.33 o 
   9   2  11      127.73      142.31      5.51 o 
  10   2  11        9.04       22.95      6.48 o 
  11   2  11       22.44       17.29      5.49 o 
 -13   3  11       21.76       14.16      9.52 o 
 -12   3  11      107.21      100.71      9.28 o 
 -11   3  11        0.37        2.11      7.26 o 
 -10   3  11       55.40       39.94      6.78 o 
  -9   3  11       85.40       68.52      6.42 o 
  -8   3  11        5.02       -3.61      4.43 o 
  -7   3  11      391.06      344.71      6.89 o 
  -6   3  11        0.96       -3.20      3.20 o 
  -5   3  11       20.56       21.32      2.81 o 
  -4   3  11      129.58      120.73      4.89 o 
  -3   3  11       50.61       49.25      2.99 o 
  -2   3  11       19.04       23.28      2.66 o 
  -1   3  11      206.09      224.93      4.34 o 
   0   3  11       84.88      103.05      3.03 o 
   1   3  11       33.32       37.20      2.83 o 
   2   3  11        1.17        6.09      2.54 o 
   3   3  11      423.45      414.45      6.25 o 
   4   3  11       24.76       25.24      2.98 o 
   5   3  11      701.63      698.92      9.70 o 
   6   3  11      110.78      116.87      4.75 o 
   7   3  11       27.08       26.01      3.85 o 
   8   3  11        1.55       -2.79      3.92 o 
   9   3  11        6.84        6.82      4.58 o 
  10   3  11        8.22        8.97      4.97 o 
  11   3  11       19.63       16.27      5.62 o 
 -12   4  11       14.54       12.71      8.79 o 
 -11   4  11       17.32       25.08      8.02 o 
 -10   4  11      109.96       95.62      7.98 o 
  -9   4  11      131.95      113.85      5.31 o 
  -8   4  11      149.85      180.65      5.02 o 
  -7   4  11        6.31        0.21      3.66 o 
  -6   4  11      428.26      445.99      9.56 o 
  -5   4  11       85.19       85.50      3.96 o 
  -4   4  11      607.95      635.97     10.14 o 
  -3   4  11      338.10      364.29      7.75 o 
  -2   4  11       98.52      101.80      4.18 o 
  -1   4  11      594.57      594.36      9.46 o 
   0   4  11        0.11       -2.02      2.34 o 
   1   4  11       60.83       73.23      4.72 o 
   2   4  11      168.07      180.57      3.66 o 
   3   4  11      194.26      192.49      3.90 o 
   4   4  11        8.63       12.35      2.95 o 
   5   4  11       30.35       37.50      3.77 o 
   6   4  11      160.36      157.59      6.58 o 
   7   4  11      732.71      756.35     10.13 o 
   8   4  11      734.24      765.32     10.57 o 
   9   4  11       62.98       68.58      5.14 o 
  10   4  11      112.43      110.46      7.20 o 
 -12   5  11        0.00       -6.25      8.72 o 
 -11   5  11        0.31       -5.81      8.04 o 
 -10   5  11       74.20       71.27     10.21 o 
  -9   5  11      164.85      162.07      6.13 o 
  -8   5  11        7.12        5.07      4.31 o 
  -7   5  11      229.66      249.01      6.31 o 
  -6   5  11      264.31      263.25      6.13 o 
  -5   5  11      697.94      716.68     11.99 o 
  -4   5  11      121.50      107.65      4.89 o 
  -3   5  11      135.76      130.49      4.97 o 
  -2   5  11      491.54      478.31      8.71 o 
  -1   5  11     1289.30     1288.73     16.70 o 
   0   5  11      232.92      220.41      6.50 o 
   1   5  11      459.23      442.15      7.12 o 
   2   5  11        2.17       -3.03      3.03 o 
   3   5  11       26.55       19.26      4.10 o 
   4   5  11       31.79       30.37      3.22 o 
   5   5  11       40.45       39.84      3.91 o 
   6   5  11      104.76      100.66      4.82 o 
   7   5  11       18.68       16.65      4.51 o 
   8   5  11       47.66       42.51      4.72 o 
   9   5  11        2.79       -0.36      4.76 o 
  10   5  11        0.63       -3.18      5.25 o 
 -12   6  11       12.07        1.99      9.14 o 
 -11   6  11        3.11        0.79      5.95 o 
 -10   6  11       13.36        7.23      5.52 o 
  -9   6  11       21.61       19.13      4.61 o 
  -8   6  11        0.01        0.42      4.52 o 
  -7   6  11       15.27       18.94      4.27 o 
  -6   6  11      246.32      246.41      8.67 o 
  -5   6  11       56.00       59.54      5.40 o 
  -4   6  11        0.19        6.12      3.95 o 
  -3   6  11       38.26       40.87      4.15 o 
  -2   6  11       10.60        5.30      3.66 o 
  -1   6  11       15.51       14.84      3.78 o 
   0   6  11        1.55       -1.97      3.58 o 
   1   6  11      217.73      226.34      6.80 o 
   2   6  11       55.04       65.66      4.22 o 
   3   6  11        3.80       18.98      6.15 o 
   4   6  11       32.60       33.53      3.74 o 
   5   6  11        6.55        5.80      4.20 o 
   6   6  11       39.11       32.76      4.86 o 
   7   6  11      167.44      165.80      6.71 o 
   8   6  11       69.61       67.68      5.68 o 
   9   6  11      111.99      122.40      6.03 o 
  10   6  11       68.20       69.86      6.22 o 
 -11   7  11       11.70       12.83      6.49 o 
 -10   7  11       25.34       29.25      5.42 o 
  -9   7  11        0.63       -4.68      4.74 o 
  -8   7  11       33.44       27.32      5.11 o 
  -7   7  11        8.52       14.45      4.64 o 
  -6   7  11      215.80      233.53      9.32 o 
  -5   7  11      204.38      218.62      9.17 o 
  -4   7  11      538.52      526.95     11.72 o 
  -3   7  11      232.33      215.37      6.83 o 
  -2   7  11        0.52       -3.82      3.82 o 
  -1   7  11       93.38       94.60      5.00 o 
   0   7  11      675.23      692.44     11.19 o 
   1   7  11       92.27       88.22      5.08 o 
   2   7  11      503.38      485.98     10.47 o 
   3   7  11       17.25       15.04      4.78 o 
   4   7  11       81.12       76.01      5.09 o 
   5   7  11      258.99      269.18      6.49 o 
   6   7  11       95.62       91.69      5.94 o 
   7   7  11       42.52       42.09      5.75 o 
   8   7  11        6.98       12.01      6.09 o 
   9   7  11      158.31      173.30      9.00 o 
 -10   8  11        1.65        1.54      5.49 o 
  -9   8  11        1.36        0.46      5.51 o 
  -8   8  11       31.04       24.17      5.24 o 
  -7   8  11      144.18      149.77      6.02 o 
  -6   8  11       81.69       72.71      7.86 o 
  -5   8  11        2.97       11.33      4.69 o 
  -4   8  11      132.05      136.91      6.07 o 
  -3   8  11       41.61       45.00      4.91 o 
  -2   8  11       90.84       87.41      5.21 o 
  -1   8  11      454.95      473.06      9.53 o 
   0   8  11       69.70       73.14      5.16 o 
   1   8  11      240.30      218.78      9.18 o 
   2   8  11      318.37      312.36     11.38 o 
   3   8  11      129.93      145.50      6.65 o 
   4   8  11        0.04       -4.59      4.59 o 
   5   8  11      232.36      244.97      7.44 o 
   6   8  11      131.88      129.36      8.18 o 
   7   8  11        5.57        3.83      5.88 o 
   8   8  11        0.06        7.06      6.41 o 
 -10   9  11       11.11        5.80      6.03 o 
  -9   9  11        0.18       -2.62      6.04 o 
  -8   9  11      173.19      158.29      6.85 o 
  -7   9  11        0.18        2.25      5.36 o 
  -6   9  11       35.49       31.54      5.30 o 
  -5   9  11       94.10       88.28      5.45 o 
  -4   9  11       62.88       57.47      6.46 o 
  -3   9  11      120.83      111.87      6.00 o 
  -2   9  11        0.29       -4.79      4.79 o 
  -1   9  11      172.66      150.49      7.56 o 
   0   9  11       28.92       34.28      5.73 o 
   1   9  11       34.34       42.60      5.91 o 
   2   9  11       23.28       26.33      7.07 o 
   3   9  11        2.11        2.45      8.50 o 
   4   9  11       95.94      118.43      8.26 o 
   5   9  11       25.76       28.36      5.80 o 
   6   9  11        2.59        3.46      6.89 o 
   7   9  11      132.30      151.55      7.80 o 
   8   9  11       45.46       48.76      7.53 o 
  -9  10  11        0.44       -0.86      6.53 o 
  -8  10  11       15.27       10.94      6.23 o 
  -7  10  11        2.48       -4.65      5.78 o 
  -6  10  11       53.41       59.55      7.46 o 
  -5  10  11       20.79       10.96      6.02 o 
  -4  10  11        0.04       -3.11      5.47 o 
  -3  10  11       78.86       85.41      6.13 o 
  -2  10  11       19.75       19.35      5.48 o 
  -1  10  11       96.03       79.23      6.99 o 
   0  10  11      176.86      166.19      7.76 o 
   1  10  11       13.48       13.22      6.07 o 
   2  10  11       55.67       61.54      8.23 o 
   3  10  11       43.56       35.19     14.58 o 
   4  10  11      119.20      141.67     13.30 o 
   5  10  11       11.85       11.85      7.15 o 
   6  10  11      186.13      178.06      9.37 o 
   7  10  11       66.25       57.04     11.43 o 
  -7  11  11      112.28      121.83      7.40 o 
  -6  11  11      165.16      171.02      7.44 o 
  -5  11  11      171.83      160.44      7.80 o 
  -4  11  11        1.10        2.18      6.27 o 
  -3  11  11       31.44       28.78      7.08 o 
  -2  11  11       22.37       32.08      6.96 o 
  -1  11  11       11.09       10.91      8.50 o 
   0  11  11       86.08       98.93      7.78 o 
   1  11  11      101.48      112.05      9.48 o 
   2  11  11        0.98       -1.91      8.02 o 
   3  11  11       41.53       38.64      9.08 o 
   4  11  11       35.87       27.67      7.92 o 
   5  11  11        5.65       -2.73      7.58 o 
  -6  12  11        5.90        9.11      8.57 o 
  -5  12  11       36.28       34.25     10.13 o 
  -4  12  11       46.00       40.31      7.98 o 
  -3  12  11       19.00        7.78      7.79 o 
  -2  12  11        9.10        0.44      7.14 o 
  -1  12  11       45.78       56.31      8.09 o 
   0  12  11        1.13       -2.24      7.37 o 
   1  12  11        6.47       10.83      9.19 o 
   2  12  11       31.63       29.32      9.94 o 
   3  12  11        9.58       13.22      9.65 o 
   4  12  11        0.97       -0.54      7.88 o 
  -2  13  11       84.08       90.83      9.19 o 
  -1  13  11      168.74      159.03     10.15 o 
   0  13  11       14.33       16.50      9.95 o 
 -13   0  12      107.02      135.27     19.64 o 
 -12   0  12      255.73      330.28     32.17 o 
 -11   0  12      104.91      126.45     24.72 o 
 -10   0  12      818.59      844.58     40.40 o 
  -9   0  12      468.61      477.11     14.00 o 
  -8   0  12       97.98      114.60     10.38 o 
  -7   0  12      567.22      607.98     14.66 o 
  -6   0  12     1028.27     1026.46     20.18 o 
  -5   0  12      289.34      288.83      9.88 o 
  -4   0  12      378.61      416.67     15.03 o 
  -3   0  12     1207.62     1209.40     22.09 o 
  -2   0  12     2664.18     2716.57     44.39 o 
  -1   0  12      282.20      241.88      6.70 o 
   0   0  12      466.89      454.82      8.90 o 
   1   0  12      381.58      343.82      7.95 o 
   2   0  12      492.54      527.63      8.55 o 
   3   0  12     2337.67     2229.68     29.68 o 
   4   0  12        0.78       -0.74      3.99 o 
   5   0  12      876.83      824.75     28.56 o 
   6   0  12       23.11       18.66      5.10 o 
   7   0  12      209.04      193.47     16.30 o 
   8   0  12       50.66       43.22      6.43 o 
   9   0  12       28.28       31.42      6.77 o 
  10   0  12      762.98      850.64     17.25 o 
 -13   1  12       55.04       49.23      9.89 o 
 -12   1  12       31.75       25.65      8.81 o 
 -11   1  12       69.14       58.84      6.91 o 
 -10   1  12      219.52      195.22      7.34 o 
  -9   1  12        5.31        1.95      4.87 o 
  -8   1  12       41.08       28.88      4.74 o 
  -7   1  12        1.68       -1.17      3.87 o 
  -6   1  12        1.00       -3.41      3.70 o 
  -5   1  12     2840.23     2883.57     33.58 o 
  -4   1  12      206.72      198.28      5.59 o 
  -3   1  12       16.34       17.01      3.72 o 
  -2   1  12      345.91      356.95      6.21 o 
  -1   1  12      116.84      117.54      4.77 o 
   0   1  12      112.71      119.83      4.97 o 
   1   1  12      713.83      709.12      7.16 o 
   2   1  12      106.49      114.24      8.78 o 
   3   1  12        5.75        3.43      2.69 o 
   4   1  12       10.28        5.64      2.90 o 
   5   1  12        4.36       -3.00      3.00 o 
   6   1  12        0.18        5.56      3.39 o 
   7   1  12       37.51       35.98      4.08 o 
   8   1  12       83.13       75.70      4.74 o 
   9   1  12      198.21      201.31      6.24 o 
  10   1  12       70.10       70.92      5.73 o 
 -12   2  12       55.21       46.48      8.90 o 
 -11   2  12        7.60       -2.56      7.39 o 
 -10   2  12      126.94      120.39      7.74 o 
  -9   2  12       53.94       47.42      6.51 o 
  -8   2  12       69.36       67.17      6.02 o 
  -7   2  12       79.07       78.86      4.79 o 
  -6   2  12      247.16      246.62      7.14 o 
  -5   2  12     1015.54     1029.94     12.42 o 
  -4   2  12     4973.05     5015.21     49.69 o 
  -3   2  12      244.86      240.15      5.30 o 
  -2   2  12       22.25       25.54      2.92 o 
  -1   2  12      269.68      255.82      4.84 o 
   0   2  12      463.11      467.40      5.93 o 
   1   2  12     1405.79     1410.58     13.00 o 
   2   2  12      259.63      293.92     13.10 o 
   3   2  12      772.08      786.40      8.58 o 
   4   2  12       98.24       84.03      5.77 o 
   5   2  12      375.57      368.94      6.62 o 
   6   2  12      876.79      884.97     10.86 o 
   7   2  12      945.74      948.22     11.63 o 
   8   2  12      258.77      286.89      7.09 o 
   9   2  12      484.38      513.39      9.25 o 
  10   2  12      104.18      105.68      6.16 o 
 -12   3  12       12.78       -5.22      8.70 o 
 -11   3  12       30.75       25.71      7.86 o 
 -10   3  12       25.79       16.78      6.98 o 
  -9   3  12        0.97       -7.03      7.78 o 
  -8   3  12       40.39       32.68      5.98 o 
  -7   3  12      157.96      150.07      9.28 o 
  -6   3  12       35.72       28.62      3.73 o 
  -5   3  12      103.76      100.99      4.67 o 
  -4   3  12      353.93      369.45      9.94 o 
  -3   3  12      685.52      684.25     10.48 o 
  -2   3  12     1552.06     1538.64     16.90 o 
  -1   3  12      351.14      341.47      5.55 o 
   0   3  12      140.24      128.00      3.51 o 
   1   3  12      310.55      339.26      5.63 o 
   2   3  12      400.35      415.41      6.74 o 
   3   3  12      484.24      457.14      6.32 o 
   4   3  12     1262.93     1281.05     13.55 o 
   5   3  12        0.42        0.65      3.60 o 
   6   3  12        0.34        2.98      3.59 o 
   7   3  12      164.92      174.02      5.39 o 
   8   3  12       17.86       12.03      4.38 o 
   9   3  12      253.48      249.78      7.43 o 
  10   3  12      216.18      231.81      7.11 o 
 -12   4  12       16.74       15.37      8.98 o 
 -11   4  12        0.55       -8.04      8.04 o 
 -10   4  12       23.95       24.34     11.34 o 
  -9   4  12        0.51       -3.07      6.30 o 
  -8   4  12       43.27       42.17      5.18 o 
  -7   4  12      520.49      533.39      8.88 o 
  -6   4  12      793.63      798.59     10.87 o 
  -5   4  12       20.23       26.89      5.94 o 
  -4   4  12      235.18      228.98      9.22 o 
  -3   4  12      762.09      771.14     11.52 o 
  -2   4  12      327.49      329.43      7.61 o 
  -1   4  12      131.80      130.44      4.76 o 
   0   4  12       26.90       25.60      3.75 o 
   1   4  12      479.11      476.95      6.81 o 
   2   4  12     1451.71     1400.86     15.65 o 
   3   4  12     1851.35     1836.30     16.70 o 
   4   4  12      842.31      840.38     10.06 o 
   5   4  12       55.93       57.47      4.18 o 
   6   4  12        0.35       -2.00      4.00 o 
   7   4  12      215.50      216.24      5.86 o 
   8   4  12      427.43      452.05      8.65 o 
   9   4  12      306.87      297.73     14.52 o 
  10   4  12       96.82       81.95      6.08 o 
 -12   5  12       46.55       59.71     11.51 o 
 -11   5  12       38.36       31.62      8.54 o 
 -10   5  12       18.64       12.65      7.43 o 
  -9   5  12      115.77      121.80      5.96 o 
  -8   5  12       63.64       64.76      5.06 o 
  -7   5  12        0.15       -1.45      4.43 o 
  -6   5  12      103.35       98.63      8.07 o 
  -5   5  12      236.67      227.42      6.47 o 
  -4   5  12       13.20       20.50      5.42 o 
  -3   5  12        8.28        5.97      3.85 o 
  -2   5  12      246.87      238.94      6.45 o 
  -1   5  12      288.47      268.26      7.93 o 
   0   5  12      411.06      385.38      9.18 o 
   1   5  12      224.75      205.35      6.21 o 
   2   5  12      218.21      236.14      6.08 o 
   3   5  12       94.13       87.70      4.32 o 
   4   5  12      486.96      500.70      8.48 o 
   5   5  12       12.69        4.89      3.90 o 
   6   5  12      148.23      155.94      5.63 o 
   7   5  12      159.82      162.24      6.14 o 
   8   5  12        4.09        4.97      4.69 o 
   9   5  12        0.03       -0.31      5.08 o 
  10   5  12       20.56       15.64      5.90 o 
 -11   6  12       66.20       86.78      9.46 o 
 -10   6  12       66.54       88.63      6.41 o 
  -9   6  12      561.93      602.45     10.94 o 
  -8   6  12      279.25      272.88     14.30 o 
  -7   6  12       97.30       97.54      5.26 o 
  -6   6  12      155.06      167.05      5.57 o 
  -5   6  12      183.31      192.84      6.35 o 
  -4   6  12     1015.89     1018.75     14.71 o 
  -3   6  12      233.47      250.14      6.66 o 
  -2   6  12      238.05      238.71     10.09 o 
  -1   6  12       13.43        7.86      3.88 o 
   0   6  12      748.31      723.54     11.86 o 
   1   6  12      341.36      318.07      7.95 o 
   2   6  12      413.17      365.84      8.12 o 
   3   6  12        2.23        7.04      4.57 o 
   4   6  12        0.55       -2.56      4.20 o 
   5   6  12       59.39       54.89      5.05 o 
   6   6  12       43.49       40.39      5.75 o 
   7   6  12       73.93       68.75      6.03 o 
   8   6  12       44.88       50.91      5.72 o 
   9   6  12       77.37       79.22      6.48 o 
 -11   7  12      104.34      103.83      6.86 o 
 -10   7  12        2.25        1.77      5.95 o 
  -9   7  12       11.72        3.09      5.54 o 
  -8   7  12       62.83       54.12      5.74 o 
  -7   7  12      226.01      210.86      7.85 o 
  -6   7  12      246.64      252.39      6.66 o 
  -5   7  12        4.85        3.13      4.85 o 
  -4   7  12      173.58      165.62      6.19 o 
  -3   7  12       58.69       54.74      5.00 o 
  -2   7  12       89.63      102.36      5.30 o 
  -1   7  12      117.78      120.83      5.56 o 
   0   7  12      168.15      159.63      6.31 o 
   1   7  12       92.67       93.39      5.35 o 
   2   7  12       91.94       91.05      7.63 o 
   3   7  12       37.56       34.14      5.24 o 
   4   7  12       40.46       42.45      5.11 o 
   5   7  12        3.76       -2.96      4.88 o 
   6   7  12       12.69        6.58      5.30 o 
   7   7  12        3.61       -0.66      5.74 o 
   8   7  12       14.89       14.55      6.45 o 
 -10   8  12        6.33        2.58      6.64 o 
  -9   8  12        0.67       -2.09      6.03 o 
  -8   8  12       17.71        4.04      5.39 o 
  -7   8  12      116.86      109.28      5.96 o 
  -6   8  12      226.63      216.36      6.70 o 
  -5   8  12        0.48       -3.70      5.10 o 
  -4   8  12       99.39       92.54      6.58 o 
  -3   8  12      711.77      753.19     13.15 o 
  -2   8  12      536.41      550.04     10.99 o 
  -1   8  12       85.22       85.66      6.88 o 
   0   8  12      146.01      145.23      6.18 o 
   1   8  12       37.63       39.38      6.90 o 
   2   8  12      392.39      390.30     12.87 o 
   3   8  12      286.90      345.56     15.26 o 
   4   8  12      373.35      406.75     11.20 o 
   5   8  12      154.95      159.02     10.30 o 
   6   8  12      285.82      315.97     19.74 o 
   7   8  12      234.92      233.10      9.86 o 
   8   8  12      455.47      466.90     18.83 o 
  -9   9  12        1.53       -5.44      6.49 o 
  -8   9  12        0.01        0.43      5.80 o 
  -7   9  12      188.97      189.18      8.00 o 
  -6   9  12       19.32        8.00      5.39 o 
  -5   9  12       64.09       62.05      6.25 o 
  -4   9  12       20.47       24.12      5.52 o 
  -3   9  12      148.08      146.47      6.75 o 
  -2   9  12       12.65       10.54      5.26 o 
  -1   9  12       77.58       82.06      6.98 o 
   0   9  12      403.71      416.58     11.20 o 
   1   9  12      390.71      392.06     20.32 o 
   2   9  12      112.72       98.50      8.67 o 
   3   9  12      343.13      324.55     24.72 o 
   4   9  12       45.23       49.38      7.07 o 
   5   9  12        9.18        6.27      7.39 o 
   6   9  12      129.97      124.47      8.73 o 
   7   9  12       65.30       63.97      8.56 o 
  -8  10  12        3.29       -5.28      6.44 o 
  -7  10  12        0.54        0.18      6.28 o 
  -6  10  12       18.97       17.89      6.71 o 
  -5  10  12       45.40       47.51      6.61 o 
  -4  10  12       36.79       36.82      6.28 o 
  -3  10  12      101.87       89.13      6.61 o 
  -2  10  12      180.61      172.73     12.92 o 
  -1  10  12       42.81       32.02      6.84 o 
   0  10  12      358.65      358.68     11.22 o 
   1  10  12      345.95      327.16     12.57 o 
   2  10  12      299.69      306.55     19.43 o 
   3  10  12      106.00      113.13     18.41 o 
   4  10  12      180.48      203.09     12.92 o 
   5  10  12      118.47      125.14     12.86 o 
   6  10  12      103.03       94.73     17.31 o 
  -6  11  12       97.20      113.49      9.24 o 
  -5  11  12        5.10       -1.22      6.64 o 
  -4  11  12       77.25       71.96      7.11 o 
  -3  11  12       83.74       86.81      8.29 o 
  -2  11  12       23.71       25.63      7.25 o 
  -1  11  12       28.02       14.11      7.07 o 
   0  11  12      126.38      113.80      8.15 o 
   1  11  12       71.86       53.43      9.17 o 
   2  11  12        2.15        6.33      8.93 o 
   3  11  12        9.04       11.53      9.11 o 
   4  11  12        0.01       -7.82      7.82 o 
  -4  12  12       77.42       73.25     13.72 o 
  -3  12  12       18.53       16.17      8.06 o 
  -2  12  12      105.15      115.32      8.84 o 
  -1  12  12       65.43       73.58      8.54 o 
   0  12  12        7.87        3.23      9.34 o 
   1  12  12        0.46       -0.88      9.48 o 
   2  12  12       45.09       46.46     10.36 o 
 -12   1  13        1.17       -5.43      8.78 o 
 -11   1  13        0.99       -8.07      8.07 o 
 -10   1  13        7.64       -0.24      7.17 o 
  -9   1  13        8.06        6.32      5.13 o 
  -8   1  13       45.29       28.61      4.94 o 
  -7   1  13       72.50       75.12      4.99 o 
  -6   1  13        0.04       -4.07      4.07 o 
  -5   1  13       13.46        9.32      4.07 o 
  -4   1  13      558.28      571.74      9.63 o 
  -3   1  13      407.35      411.12      8.03 o 
  -2   1  13      147.06      147.40      4.70 o 
  -1   1  13       59.74       76.35      3.59 o 
   0   1  13      193.62      196.16      6.83 o 
   1   1  13     1606.50     1539.35     13.26 o 
   2   1  13      545.56      528.10      6.80 o 
   3   1  13       19.41       11.22      3.00 o 
   4   1  13      239.72      233.46      5.08 o 
   5   1  13      349.22      331.15      7.75 o 
   6   1  13       80.81       73.53      4.32 o 
   7   1  13       27.11       24.32      4.29 o 
   8   1  13       11.32        3.01      4.43 o 
   9   1  13       16.74       11.72      5.07 o 
  10   1  13       29.10       22.94      5.71 o 
 -12   2  13       45.68       38.57      9.08 o 
 -11   2  13      175.52      205.81      9.92 o 
 -10   2  13       29.29       20.83      7.56 o 
  -9   2  13       11.56        6.12      6.88 o 
  -8   2  13        1.50       -1.06      5.76 o 
  -7   2  13        5.12       -0.19      5.17 o 
  -6   2  13       55.62       55.12      5.79 o 
  -5   2  13      159.81      173.26      6.51 o 
  -4   2  13       93.86       99.63      4.65 o 
  -3   2  13        0.19        1.05      3.07 o 
  -2   2  13      229.44      233.37      5.45 o 
  -1   2  13      144.85      142.03      4.72 o 
   0   2  13       14.53        5.83      2.58 o 
   1   2  13        6.97        4.22      2.84 o 
   2   2  13       48.81       55.67      4.02 o 
   3   2  13       91.10       97.04      5.14 o 
   4   2  13        1.75        7.27      3.56 o 
   5   2  13       12.23       12.22      3.49 o 
   6   2  13       91.23       90.21      5.27 o 
   7   2  13       27.02       25.46      4.32 o 
   8   2  13      325.26      340.45      8.81 o 
   9   2  13      228.25      222.88      6.75 o 
  10   2  13       43.34       46.00      7.13 o 
 -12   3  13       20.90        8.58      8.73 o 
 -11   3  13        2.63       -3.59      8.23 o 
 -10   3  13      114.58      127.55     10.65 o 
  -9   3  13        0.62        3.86      6.42 o 
  -8   3  13        4.47       -1.43      6.14 o 
  -7   3  13        0.28       -3.31      5.36 o 
  -6   3  13      159.05      158.71      7.10 o 
  -5   3  13      119.46      116.96      5.16 o 
  -4   3  13      100.54       97.31      5.26 o 
  -3   3  13      394.81      384.84      8.08 o 
  -2   3  13      385.87      369.09      7.85 o 
  -1   3  13       21.77       20.16      3.26 o 
   0   3  13       18.38       12.27      2.90 o 
   1   3  13       22.19       25.07      3.98 o 
   2   3  13        0.70        0.08      4.90 o 
   3   3  13       81.50       87.77      3.51 o 
   4   3  13      357.03      347.61     10.36 o 
   5   3  13        0.05        1.01      3.84 o 
   6   3  13      102.09      107.84      4.79 o 
   7   3  13        1.69        3.90      4.29 o 
   8   3  13        2.99       -1.50      4.64 o 
   9   3  13       14.32       15.37      5.25 o 
 -12   4  13       54.53       70.47     10.24 o 
 -11   4  13       47.17       61.86      8.89 o 
 -10   4  13       44.12       51.58      8.35 o 
  -9   4  13       42.42       30.11      7.73 o 
  -8   4  13      379.90      367.10     15.47 o 
  -7   4  13      127.76      126.44      7.22 o 
  -6   4  13        0.21        1.31      4.30 o 
  -5   4  13      124.30      126.78      5.39 o 
  -4   4  13        2.34        0.33      5.33 o 
  -3   4  13      319.33      322.11      7.81 o 
  -2   4  13       18.61       13.11      4.01 o 
  -1   4  13       73.70       73.37      4.58 o 
   0   4  13       89.71       81.10      6.57 o 
   1   4  13      155.99      133.66      6.13 o 
   2   4  13       68.43       68.58      4.42 o 
   3   4  13        1.40        2.24      3.37 o 
   4   4  13       19.40       24.28      3.59 o 
   5   4  13      329.08      325.45     10.00 o 
   6   4  13      108.95      115.03      5.38 o 
   7   4  13      107.80      102.33      5.31 o 
   8   4  13      113.16      115.35      5.75 o 
   9   4  13      158.09      157.73      6.61 o 
 -11   5  13       11.81        3.02      9.06 o 
 -10   5  13      102.12       99.34      9.92 o 
  -9   5  13       20.06       26.43      7.46 o 
  -8   5  13       18.36       12.79      6.92 o 
  -7   5  13       65.87       66.47      5.00 o 
  -6   5  13       16.46       12.41      4.68 o 
  -5   5  13      463.24      487.92      9.94 o 
  -4   5  13       43.21       46.58      4.61 o 
  -3   5  13       20.35       10.02      4.11 o 
  -2   5  13      275.83      264.31      6.94 o 
  -1   5  13      163.18      157.64      5.56 o 
   0   5  13       38.61       45.92      4.50 o 
   1   5  13        9.72       12.26      4.34 o 
   2   5  13      261.39      272.31      7.30 o 
   3   5  13      968.87      962.96     12.62 o 
   4   5  13        2.05        0.20      4.33 o 
   5   5  13      142.04      144.51      6.09 o 
   6   5  13        8.73        4.00      4.95 o 
   7   5  13       27.10       28.08      5.76 o 
   8   5  13        5.93        3.72      5.26 o 
   9   5  13        5.75        3.57      5.84 o 
 -11   6  13        4.31       13.29      9.35 o 
 -10   6  13       23.60       20.27      8.48 o 
  -9   6  13        2.15        7.93      7.92 o 
  -8   6  13       69.97       76.59      5.76 o 
  -7   6  13       83.04       79.71      5.53 o 
  -6   6  13      137.05      143.52      6.72 o 
  -5   6  13       46.00       45.52      5.23 o 
  -4   6  13       18.63       15.34      4.57 o 
  -3   6  13      185.38      182.41      6.24 o 
  -2   6  13      788.75      783.41     17.69 o 
  -1   6  13      104.48      112.10      5.51 o 
   0   6  13       65.20       58.30      4.89 o 
   1   6  13       84.11       72.27      6.00 o 
   2   6  13       36.02       25.49      5.76 o 
   3   6  13      403.88      411.08     13.36 o 
   4   6  13       13.91        2.59      4.58 o 
   5   6  13       41.79       37.37      6.12 o 
   6   6  13        0.27       -3.45      6.18 o 
   7   6  13        0.53       -2.32      5.71 o 
   8   6  13       52.76       42.91      6.02 o 
 -10   7  13       38.66       41.25      9.37 o 
  -9   7  13       43.62       28.32      6.20 o 
  -8   7  13       26.56       26.63      5.64 o 
  -7   7  13        0.15       -0.61      5.13 o 
  -6   7  13       39.56       47.53      5.82 o 
  -5   7  13        2.61        1.23      5.09 o 
  -4   7  13      138.97      133.16      6.41 o 
  -3   7  13      113.51      112.41      8.21 o 
  -2   7  13      250.67      237.95     11.32 o 
  -1   7  13      747.15      738.44     12.29 o 
   0   7  13      477.46      487.13     10.05 o 
   1   7  13       27.01       23.07      5.72 o 
   2   7  13      132.92      156.05      8.98 o 
   3   7  13      132.67      156.59     11.68 o 
   4   7  13      335.72      360.35     12.93 o 
   5   7  13       36.10       37.26      6.64 o 
   6   7  13       13.19        6.95      6.68 o 
   7   7  13        0.05        0.31      7.12 o 
   8   7  13       26.74       28.41      7.08 o 
  -9   8  13        1.07        3.22      6.31 o 
  -8   8  13        2.96        4.07      5.98 o 
  -7   8  13       28.13       19.95      5.70 o 
  -6   8  13       10.06        7.21      5.78 o 
  -5   8  13        9.42        4.71      5.37 o 
  -4   8  13       76.11       74.86      5.86 o 
  -3   8  13       12.21       12.77      5.23 o 
  -2   8  13       12.89        7.96      4.97 o 
  -1   8  13       11.09       13.43      5.19 o 
   0   8  13      165.37      176.90      9.26 o 
   1   8  13       33.99       43.59      7.49 o 
   2   8  13       12.63       15.56      9.87 o 
   3   8  13       50.93       46.91      8.05 o 
   4   8  13      137.04      131.26      8.04 o 
   5   8  13       94.77      101.07      9.21 o 
   6   8  13       11.92        5.81      7.22 o 
   7   8  13       99.40       98.27      8.91 o 
  -8   9  13        0.32       -0.70      6.20 o 
  -7   9  13       24.67       18.51      6.19 o 
  -6   9  13        9.33       12.88      6.61 o 
  -5   9  13       80.48       73.88      6.74 o 
  -4   9  13       38.72       29.34      6.15 o 
  -3   9  13       57.80       56.27      6.07 o 
  -2   9  13      118.71      114.37      6.50 o 
  -1   9  13      198.72      182.57      7.32 o 
   0   9  13       90.59       86.45      7.12 o 
   1   9  13       96.34      111.58      9.39 o 
   2   9  13        0.36       -4.04      7.67 o 
   3   9  13       47.57       51.61      9.08 o 
   4   9  13       91.14       83.84      8.00 o 
   5   9  13        4.41        0.66      7.90 o 
   6   9  13       25.15       13.31     10.41 o 
  -7  10  13       72.91       85.01      7.81 o 
  -6  10  13      260.91      250.95     15.11 o 
  -5  10  13        0.57        1.04      6.66 o 
  -4  10  13        1.23       -1.90      6.39 o 
  -3  10  13       13.09        4.45      6.18 o 
  -2  10  13      171.71      155.72      7.58 o 
  -1  10  13        6.79        7.09      6.71 o 
   0  10  13      144.63      135.27     16.12 o 
   1  10  13        5.75        3.18      8.13 o 
   2  10  13       13.76       17.62      8.59 o 
   3  10  13       10.93        6.27      8.89 o 
   4  10  13        5.70        6.57      8.06 o 
   5  10  13        8.00       12.79     12.32 o 
  -5  11  13       39.08       38.55      7.69 o 
  -4  11  13       95.65       82.12      7.78 o 
  -3  11  13      100.68       99.23      7.60 o 
  -2  11  13       27.08       12.72      7.62 o 
  -1  11  13        3.84       -7.29      7.29 o 
   0  11  13        5.58        0.92      9.00 o 
   1  11  13        3.61        6.66     10.11 o 
   2  11  13       84.00       76.80     19.02 o 
   3  11  13       26.35       16.40      8.50 o 
  -2  12  13        5.02       -0.43      8.15 o 
  -1  12  13        5.77        7.46      8.23 o 
 -12   0  14      258.45      341.75     23.49 o 
 -11   0  14      181.72      222.44     18.58 o 
 -10   0  14      129.56      146.56     23.32 o 
  -9   0  14      110.84      121.86      9.68 o 
  -8   0  14      405.28      505.65     22.23 o 
  -7   0  14       32.14       39.71      7.17 o 
  -6   0  14     1561.13     1645.10     30.27 o 
  -5   0  14     3073.84     3192.06     95.38 o 
  -4   0  14       80.83       87.37      6.93 o 
  -3   0  14      241.64      219.59      8.96 o 
  -2   0  14       55.50       49.85      9.77 o 
  -1   0  14       46.53       48.82      5.91 o 
   0   0  14      478.02      523.88     12.96 o 
   1   0  14       72.85       68.93      4.69 o 
   2   0  14      357.58      318.85      7.22 o 
   3   0  14      234.01      196.05      6.67 o 
   4   0  14       25.22       18.17      5.01 o 
   5   0  14        7.65        4.17      5.28 o 
   6   0  14      115.78      106.10      8.12 o 
   7   0  14       89.22       83.30      8.17 o 
   8   0  14        0.89       -6.80      6.80 o 
   9   0  14       94.41      101.49      8.55 o 
 -12   1  14        0.90       -9.21      9.21 o 
 -11   1  14        7.41        0.58      8.05 o 
 -10   1  14        4.54        2.22      7.56 o 
  -9   1  14       12.08        7.36      6.80 o 
  -8   1  14      204.93      211.65      8.82 o 
  -7   1  14       27.46       23.53      5.05 o 
  -6   1  14       72.17       77.71      5.22 o 
  -5   1  14       14.04       12.47      6.70 o 
  -4   1  14     1001.62     1077.21     31.30 o 
  -3   1  14        3.23        4.26      3.86 o 
  -2   1  14       59.18       64.58      4.30 o 
  -1   1  14        5.41        3.27      3.64 o 
   0   1  14       25.56       16.09      3.09 o 
   1   1  14       18.55       19.20      2.97 o 
   2   1  14      413.15      392.16      6.34 o 
   3   1  14        0.58       -3.46      3.46 o 
   4   1  14      145.29      137.58      4.52 o 
   5   1  14       26.22       25.53      3.97 o 
   6   1  14      142.94      137.93      7.26 o 
   7   1  14       29.10       24.33      4.60 o 
   8   1  14      304.16      295.31      8.31 o 
   9   1  14       32.28       30.33      5.54 o 
 -12   2  14       16.09       -3.00      8.84 o 
 -11   2  14        6.61       10.93      8.09 o 
 -10   2  14       24.71       10.51      7.41 o 
  -9   2  14       32.96       23.19      6.80 o 
  -8   2  14       97.18       94.12      7.42 o 
  -7   2  14        3.14       -1.25      5.74 o 
  -6   2  14        2.73       -7.24      7.24 o 
  -5   2  14      282.43      277.91      8.38 o 
  -4   2  14      606.67      623.36     12.38 o 
  -3   2  14       34.18       31.60      5.03 o 
  -2   2  14      101.36      103.85      4.78 o 
  -1   2  14      137.40      133.10      5.68 o 
   0   2  14     1236.55     1161.20     11.48 o 
   1   2  14       98.53       82.93      3.74 o 
   2   2  14       31.03       47.50      5.17 o 
   3   2  14      170.57      192.06      4.79 o 
   4   2  14      109.66      114.78      7.14 o 
   5   2  14      249.16      257.22      5.87 o 
   6   2  14      146.81      133.07      6.90 o 
   7   2  14      149.85      152.74      6.83 o 
   8   2  14       71.27       73.77      6.54 o 
   9   2  14       27.28       17.21      5.55 o 
 -11   3  14       23.93       30.41      9.03 o 
 -10   3  14       26.20       23.91      7.98 o 
  -9   3  14      133.86      137.36      8.55 o 
  -8   3  14       96.69       97.41      7.43 o 
  -7   3  14       67.06       63.00      6.70 o 
  -6   3  14       10.73        0.79      5.59 o 
  -5   3  14       84.27       80.85      9.18 o 
  -4   3  14      471.03      474.89     10.95 o 
  -3   3  14       42.13       45.97      4.79 o 
  -2   3  14      693.59      757.43     18.34 o 
  -1   3  14     1173.48     1153.84     17.53 o 
   0   3  14      733.42      755.68     11.85 o 
   1   3  14      487.91      481.79      7.26 o 
   2   3  14     1029.79     1006.90     15.93 o 
   3   3  14      824.52      851.81     11.42 o 
   4   3  14      476.09      486.13      8.65 o 
   5   3  14      276.09      291.99      8.61 o 
   6   3  14      574.29      619.05      9.57 o 
   7   3  14       67.39       74.78      5.18 o 
   8   3  14      251.82      253.82      8.60 o 
   9   3  14      161.57      149.14      6.73 o 
 -11   4  14       46.21       38.44      9.23 o 
 -10   4  14       64.48       70.90      8.74 o 
  -9   4  14       17.26       18.47      7.58 o 
  -8   4  14        0.93       -6.56      6.56 o 
  -7   4  14        4.93        6.99      6.47 o 
  -6   4  14       97.57       81.21      6.96 o 
  -5   4  14      212.27      225.71      7.97 o 
  -4   4  14       22.73       20.35      4.64 o 
  -3   4  14        9.74        2.21      4.12 o 
  -2   4  14      378.35      358.23      8.32 o 
  -1   4  14      534.98      549.01     10.06 o 
   0   4  14      224.77      209.06      6.26 o 
   1   4  14      229.81      228.75     10.90 o 
   2   4  14      247.92      274.84      6.88 o 
   3   4  14       16.73       14.98      4.41 o 
   4   4  14       54.23       62.97     11.47 o 
   5   4  14      241.66      251.06      9.00 o 
   6   4  14      125.27      106.16      5.67 o 
   7   4  14      134.34      144.72      6.14 o 
   8   4  14       78.37       77.16      6.20 o 
 -11   5  14       28.40       23.12      9.38 o 
 -10   5  14        2.32       13.64      8.48 o 
  -9   5  14        0.18       -1.24      7.37 o 
  -8   5  14       31.90       31.23      7.20 o 
  -7   5  14        2.39        5.88      6.42 o 
  -6   5  14      166.63      156.43      6.51 o 
  -5   5  14        3.61        1.73      4.89 o 
  -4   5  14       94.74       90.60      6.20 o 
  -3   5  14        2.55       -4.28      4.28 o 
  -2   5  14        7.31        6.98      4.33 o 
  -1   5  14      271.52      272.68      7.23 o 
   0   5  14       84.61       65.53      7.40 o 
   1   5  14      250.39      253.91      8.15 o 
   2   5  14      115.38      113.18      7.03 o 
   3   5  14        4.29        4.57      4.14 o 
   4   5  14       36.31       33.53      5.18 o 
   5   5  14       67.93       65.91      6.95 o 
   6   5  14       80.79       69.60      7.16 o 
   7   5  14        6.92        2.06      5.32 o 
   8   5  14      158.22      151.84      7.16 o 
 -10   6  14      256.25      344.29     15.84 o 
  -9   6  14       85.59       85.41      9.83 o 
  -8   6  14       90.04       79.34      8.28 o 
  -7   6  14      522.59      563.24     11.76 o 
  -6   6  14       58.89       70.63      5.99 o 
  -5   6  14       93.42       96.85      6.01 o 
  -4   6  14      648.59      665.88     11.91 o 
  -3   6  14      304.92      314.57      8.26 o 
  -2   6  14        1.56        3.06      4.81 o 
  -1   6  14       50.61       47.37      6.92 o 
   0   6  14       26.91       25.27      5.03 o 
   1   6  14      202.06      169.84      7.55 o 
   2   6  14      151.13      144.48      9.01 o 
   3   6  14       16.59       13.53      5.92 o 
   4   6  14       32.49       41.99      6.64 o 
   5   6  14       11.22        8.87      6.28 o 
   6   6  14        0.10       -6.23      6.73 o 
   7   6  14        1.28       -4.47      7.50 o 
   8   6  14        0.16       -4.62      6.80 o 
  -9   7  14       43.66       37.13      9.09 o 
  -8   7  14        0.36       -5.76      5.76 o 
  -7   7  14       16.97       16.17      6.34 o 
  -6   7  14        0.41        1.98      5.86 o 
  -5   7  14       47.84       44.81      5.81 o 
  -4   7  14       95.57       89.92      6.21 o 
  -3   7  14        9.55        7.48      5.27 o 
  -2   7  14       12.09       14.48      5.23 o 
  -1   7  14       62.13       48.29      5.61 o 
   0   7  14       35.00       27.69      5.46 o 
   1   7  14       13.05       11.10      5.97 o 
   2   7  14       48.95       61.09      8.21 o 
   3   7  14      520.65      530.08     12.69 o 
   4   7  14       30.05       36.21      7.23 o 
   5   7  14        1.35       -1.36     17.18 o 
   6   7  14       43.16       24.58      7.49 o 
   7   7  14        0.58        0.01      7.81 o 
  -9   8  14        9.27       13.07      7.48 o 
  -8   8  14        0.01       -6.11      6.11 o 
  -7   8  14       17.64       17.46      6.72 o 
  -6   8  14       38.30       41.95      6.80 o 
  -5   8  14      173.72      159.88      7.28 o 
  -4   8  14        0.03       -0.02      5.60 o 
  -3   8  14       42.71       45.90      6.18 o 
  -2   8  14      210.28      222.60      7.66 o 
  -1   8  14      182.30      191.69      7.31 o 
   0   8  14      103.42      100.08      9.49 o 
   1   8  14      410.38      430.97     12.21 o 
   2   8  14       85.63      110.21     12.77 o 
   3   8  14        6.38       13.33      6.94 o 
   4   8  14      158.67      148.64     17.87 o 
   5   8  14       11.77       12.87     24.45 o 
   6   8  14       19.47       26.66     10.24 o 
  -7   9  14        0.77       -3.18      7.15 o 
  -6   9  14       15.81       16.77      6.80 o 
  -5   9  14       70.24       78.96      7.23 o 
  -4   9  14      128.76      129.53      7.41 o 
  -3   9  14      781.32      789.33     14.58 o 
  -2   9  14      173.15      177.92      7.71 o 
  -1   9  14       16.48       21.99      6.08 o 
   0   9  14       28.27       25.24      7.08 o 
   1   9  14      331.22      357.30     39.54 o 
   2   9  14      464.22      463.32     20.97 o 
   3   9  14      520.10      553.59     16.35 o 
   4   9  14      153.54      167.90      9.92 o 
   5   9  14      351.92      382.66     42.31 o 
  -6  10  14       36.03       29.67      7.53 o 
  -5  10  14        8.22        9.44      6.89 o 
  -4  10  14       65.27       60.08      7.38 o 
  -3  10  14      129.55      115.87      7.63 o 
  -2  10  14       12.15        8.38      6.53 o 
  -1  10  14        0.08       -1.83      7.38 o 
   0  10  14       42.79       47.33      9.66 o 
   1  10  14      163.60      165.27     11.23 o 
   2  10  14      317.51      289.35     32.10 o 
   3  10  14       62.29       72.42      8.65 o 
  -4  11  14       12.52       14.52      7.43 o 
  -3  11  14       23.17       15.17      7.40 o 
  -2  11  14       12.24        8.49      8.06 o 
  -1  11  14      159.19      131.03     11.11 o 
   0  11  14       28.19       28.63     10.05 o 
   1  11  14      123.79       98.63     10.91 o 
 -11   1  15       13.26        0.07     10.87 o 
 -10   1  15       23.57       13.90      7.89 o 
  -9   1  15       58.53       68.00      7.82 o 
  -8   1  15      126.45      122.05      7.91 o 
  -7   1  15       64.47       47.27      6.63 o 
  -6   1  15       95.65      100.17      9.31 o 
  -5   1  15        1.77       -3.85      4.40 o 
  -4   1  15      173.84      175.80      6.01 o 
  -3   1  15       89.44       82.69      5.64 o 
  -2   1  15      245.32      236.56      6.57 o 
  -1   1  15      135.52      141.66      5.34 o 
   0   1  15       30.64       27.59      3.46 o 
   1   1  15      494.83      465.39      6.82 o 
   2   1  15      576.24      568.26      8.98 o 
   3   1  15       20.07       17.04      4.07 o 
   4   1  15        0.54       -1.83      3.74 o 
   5   1  15      109.49      106.81      4.98 o 
   6   1  15      106.23       92.17      5.17 o 
   7   1  15      104.75      102.37      5.60 o 
   8   1  15       40.58       38.71      5.55 o 
 -11   2  15       27.58       22.54      9.23 o 
 -10   2  15       37.17       36.20      8.50 o 
  -9   2  15      118.20      141.76      8.94 o 
  -8   2  15      145.35      162.54     14.13 o 
  -7   2  15      140.51      151.15      8.01 o 
  -6   2  15        1.67       -0.73      5.83 o 
  -5   2  15        0.10       -4.80      5.66 o 
  -4   2  15       13.26       13.47      5.50 o 
  -3   2  15        0.74        9.72      5.70 o 
  -2   2  15        9.87       16.60      5.50 o 
  -1   2  15       11.18        9.11      5.27 o 
   0   2  15        9.93        7.40      3.49 o 
   1   2  15        8.24        5.30      3.72 o 
   2   2  15       87.87       98.80      5.64 o 
   3   2  15       89.49       82.46      4.76 o 
   4   2  15       28.37       28.22      5.09 o 
   5   2  15       33.19       30.53      4.43 o 
   6   2  15      149.43      151.51      5.90 o 
   7   2  15       68.67       81.88      6.73 o 
   8   2  15       83.82      103.44      8.30 o 
 -11   3  15        6.57        3.30      9.02 o 
 -10   3  15       33.60       40.09      9.03 o 
  -9   3  15        7.45        2.43      7.41 o 
  -8   3  15       79.92       57.98      7.53 o 
  -7   3  15       51.04       66.13     10.08 o 
  -6   3  15       12.63        4.25      6.15 o 
  -5   3  15       50.89       52.35      6.21 o 
  -4   3  15       16.01        9.41      5.46 o 
  -3   3  15        0.00       -1.16      5.12 o 
  -2   3  15       17.49       16.66      5.38 o 
  -1   3  15       67.30       56.54      5.06 o 
   0   3  15       31.39       19.97      4.70 o 
   1   3  15       78.07       59.30      5.78 o 
   2   3  15      269.81      240.72     11.71 o 
   3   3  15       32.47       26.07      4.98 o 
   4   3  15      113.06      110.70      7.86 o 
   5   3  15        3.79        4.60      5.51 o 
   6   3  15        8.27        9.05      4.64 o 
   7   3  15        9.08       10.58      5.09 o 
   8   3  15        1.48       -2.06      5.50 o 
 -10   4  15      161.84      178.18     11.87 o 
  -9   4  15       77.28       69.80      8.54 o 
  -8   4  15       40.87       39.29      7.42 o 
  -7   4  15        2.24       -6.63      6.63 o 
  -6   4  15      115.15      132.96      8.00 o 
  -5   4  15      195.85      204.85      8.34 o 
  -4   4  15       25.15       16.70      6.00 o 
  -3   4  15      120.96      115.13      5.64 o 
  -2   4  15        3.39        0.22      4.93 o 
  -1   4  15       27.60       21.80      4.98 o 
   0   4  15        3.51        2.35      4.65 o 
   1   4  15      200.99      220.06      8.86 o 
   2   4  15       28.26       33.16      5.95 o 
   3   4  15       19.82       11.51      4.79 o 
   4   4  15       16.52       12.26      5.14 o 
   5   4  15       85.70       95.10      7.53 o 
   6   4  15       59.90       53.71      6.45 o 
   7   4  15        7.57        5.32      6.36 o 
   8   4  15       28.99       20.86      6.20 o 
 -10   5  15       29.91       19.15      8.74 o 
  -9   5  15        0.27       -5.58      8.22 o 
  -8   5  15        3.41        1.69      7.80 o 
  -7   5  15       13.05       16.55      7.01 o 
  -6   5  15      256.27      273.11      9.52 o 
  -5   5  15      129.71      125.39      7.74 o 
  -4   5  15        7.65        9.25      5.14 o 
  -3   5  15        6.77        3.79      4.89 o 
  -2   5  15       51.15       50.95      5.56 o 
  -1   5  15      141.25      132.86      6.18 o 
   0   5  15      167.02      161.13      6.44 o 
   1   5  15        6.59       -0.77      5.74 o 
   2   5  15        3.79        3.24      6.09 o 
   3   5  15        3.68       -1.80      6.03 o 
   4   5  15      225.17      264.41      8.46 o 
   5   5  15      380.26      401.80     11.70 o 
   6   5  15       28.15       35.01      7.29 o 
   7   5  15        7.55       -6.55      6.55 o 
  -9   6  15        1.52       -8.75      8.75 o 
  -8   6  15       44.42       57.87      9.76 o 
  -7   6  15        2.30        6.72      7.32 o 
  -6   6  15       42.89       44.71      7.77 o 
  -5   6  15        0.60       -4.05      5.81 o 
  -4   6  15        1.36        4.39      5.34 o 
  -3   6  15        0.00       -1.98      5.01 o 
  -2   6  15       11.72        5.98      5.32 o 
  -1   6  15       77.97       74.49      6.32 o 
   0   6  15       28.63       26.54      6.90 o 
   1   6  15       33.91       23.04      6.39 o 
   2   6  15      115.34      106.21      7.67 o 
   3   6  15       76.10       89.53      7.44 o 
   4   6  15      177.24      178.90     10.76 o 
   5   6  15       36.65       35.26     17.89 o 
   6   6  15       25.68       20.80      7.64 o 
   7   6  15       10.15        6.46      7.99 o 
  -9   7  15        3.41        6.45     10.86 o 
  -8   7  15        0.25       -3.99      8.53 o 
  -7   7  15      142.96      161.91     11.79 o 
  -6   7  15       62.56       60.67      6.64 o 
  -5   7  15       79.13       58.50      6.50 o 
  -4   7  15        9.77       10.87      6.04 o 
  -3   7  15       33.68       51.78      6.14 o 
  -2   7  15       24.89       21.18      5.83 o 
  -1   7  15       66.01       63.80      6.20 o 
   0   7  15      363.13      380.97     16.44 o 
   1   7  15      174.21      184.17      8.70 o 
   2   7  15        2.99        7.53      8.28 o 
   3   7  15      222.54      231.24     16.74 o 
   4   7  15      559.20      545.09     13.80 o 
   5   7  15       45.61       44.26     10.09 o 
   6   7  15       12.94        0.85     10.11 o 
  -8   8  15        2.27       -6.88      8.56 o 
  -7   8  15        0.00       -4.18      7.12 o 
  -6   8  15        1.59       -6.87      6.87 o 
  -5   8  15        2.67        0.15      6.20 o 
  -4   8  15        0.42        6.21      6.13 o 
  -3   8  15       17.66       16.61      6.10 o 
  -2   8  15       96.25       99.63      6.85 o 
  -1   8  15       71.54       62.15      6.69 o 
   0   8  15       96.34       93.75      7.78 o 
   1   8  15       47.04       41.84      7.57 o 
   2   8  15      165.47      174.63     12.84 o 
   3   8  15       12.55       11.78      8.19 o 
   4   8  15       15.70       14.16      7.96 o 
   5   8  15        0.00       -2.67      9.85 o 
  -6   9  15       23.64       16.72      7.14 o 
  -5   9  15        5.50        1.10      7.20 o 
  -4   9  15       11.21       16.66      6.70 o 
  -3   9  15      199.17      196.83      8.58 o 
  -2   9  15        0.00        7.93      6.59 o 
  -1   9  15       14.26       20.99      7.79 o 
   0   9  15       10.25       10.21      7.61 o 
   1   9  15      224.09      229.27     12.05 o 
   2   9  15       29.02       36.94      9.95 o 
   3   9  15      279.82      279.20     20.28 o 
   4   9  15       18.57       30.51      8.46 o 
  -4  10  15      132.31      120.32      8.39 o 
  -3  10  15       24.74       24.65      7.42 o 
  -2  10  15        0.38       -1.44      7.11 o 
  -1  10  15       26.72       24.62      9.48 o 
   0  10  15        1.82        7.10      9.60 o 
   1  10  15        0.13        2.43      9.43 o 
   2  10  15        0.79       -7.52      9.74 o 
 -10   0  16        1.79      -13.18     16.46 o 
  -9   0  16      100.45      127.37     17.69 o 
  -8   0  16      786.11      951.02     32.65 o 
  -7   0  16      310.35      354.80     18.99 o 
  -6   0  16       24.76       38.37     19.43 o 
  -5   0  16        0.61       -6.76      6.76 o 
  -4   0  16      231.18      252.52     10.26 o 
  -3   0  16      210.29      217.22     19.77 o 
  -2   0  16      366.63      368.29     17.42 o 
  -1   0  16      396.45      414.96     12.85 o 
   0   0  16       25.39       17.91      6.79 o 
   1   0  16      320.70      293.98      8.64 o 
   2   0  16      488.11      453.91     13.42 o 
   3   0  16      144.50      144.94      8.61 o 
   4   0  16       69.72       56.40      6.61 o 
   5   0  16        3.36        9.39      6.49 o 
   6   0  16       45.37       58.54      7.40 o 
   7   0  16      112.09      110.77     14.70 o 
 -10   1  16        9.50        3.18     10.94 o 
  -9   1  16       27.96       26.62      8.09 o 
  -8   1  16       11.13        1.37      7.18 o 
  -7   1  16        1.44       -6.87      6.87 o 
  -6   1  16       16.35        2.68      6.36 o 
  -5   1  16      374.88      396.01     11.17 o 
  -4   1  16        4.00        0.50      6.63 o 
  -3   1  16        7.20        1.72      5.69 o 
  -2   1  16       78.97       99.52      7.69 o 
  -1   1  16       26.21       23.02      4.79 o 
   0   1  16       58.09       57.35      4.53 o 
   1   1  16      465.21      471.78      7.79 o 
   2   1  16        0.35       -0.80      4.58 o 
   3   1  16        1.35       -4.24      4.24 o 
   4   1  16      507.32      549.62      9.88 o 
   5   1  16       18.70       17.87      4.70 o 
   6   1  16        0.40       -0.30      4.84 o 
   7   1  16       72.74       76.12      6.94 o 
 -10   2  16       12.29        8.51      8.59 o 
  -9   2  16        5.14       -4.16      8.77 o 
  -8   2  16       96.15       95.75     11.20 o 
  -7   2  16        5.14       -5.10      6.99 o 
  -6   2  16      517.33      528.94     14.92 o 
  -5   2  16        0.03       -0.86      6.27 o 
  -4   2  16      118.47      121.97     13.67 o 
  -3   2  16        8.94       29.51      6.35 o 
  -2   2  16        6.51        5.77      5.91 o 
  -1   2  16       91.80       88.90      6.57 o 
   0   2  16      525.15      506.80     12.06 o 
   1   2  16       13.43        9.74      5.64 o 
   2   2  16        3.29        6.59      4.29 o 
   3   2  16        8.45       10.91      4.62 o 
   4   2  16       20.67        8.40      4.89 o 
   5   2  16       51.39       56.77      5.62 o 
   6   2  16       73.69       71.11      6.13 o 
   7   2  16       71.64       72.94      5.94 o 
 -10   3  16       27.01       19.62      9.10 o 
  -9   3  16        4.18       -2.83      7.90 o 
  -8   3  16        0.02       -7.37      7.37 o 
  -7   3  16      149.03      153.24      8.47 o 
  -6   3  16      334.04      350.91     10.76 o 
  -5   3  16      552.05      592.57     13.56 o 
  -4   3  16      212.21      223.84     11.89 o 
  -3   3  16      243.61      285.69      9.26 o 
  -2   3  16       69.74       71.89      6.55 o 
  -1   3  16      356.05      376.18     10.92 o 
   0   3  16      949.61      993.77     15.33 o 
   1   3  16      721.82      716.00     24.79 o 
   2   3  16      830.10      913.05     16.36 o 
   3   3  16      639.23      658.93     11.85 o 
   4   3  16      266.02      286.42      9.30 o 
   5   3  16      296.58      298.53      8.62 o 
   6   3  16      255.05      243.49      8.44 o 
   7   3  16      254.14      238.84      9.02 o 
 -10   4  16       79.74       98.99     11.39 o 
  -9   4  16        0.67       -5.01      8.18 o 
  -8   4  16      165.72      192.44     10.21 o 
  -7   4  16       81.13       83.41      8.43 o 
  -6   4  16       10.92       11.98      7.28 o 
  -5   4  16        5.96        1.64      6.73 o 
  -4   4  16        3.08       -1.80      6.46 o 
  -3   4  16        2.55       -3.79      6.03 o 
  -2   4  16        8.93       -5.35      6.10 o 
  -1   4  16       11.40       12.10      5.23 o 
   0   4  16        8.55        5.85      6.17 o 
   1   4  16        7.35        0.90      5.97 o 
   2   4  16       56.21       54.12      6.70 o 
   3   4  16       59.54       43.86      7.18 o 
   4   4  16        8.26       -0.99      8.50 o 
   5   4  16        3.27        5.53      6.88 o 
   6   4  16       45.96       43.63      6.76 o 
   7   4  16        6.47       -2.36      6.87 o 
  -9   5  16        0.49        5.58      8.71 o 
  -8   5  16        4.75        0.47      8.16 o 
  -7   5  16       59.67       52.91      8.21 o 
  -6   5  16      112.21      125.41      8.44 o 
  -5   5  16      121.07      132.18      8.32 o 
  -4   5  16       16.06       23.38      6.68 o 
  -3   5  16      127.32      151.40      8.28 o 
  -2   5  16      133.76      128.55      6.51 o 
  -1   5  16        3.43       -5.48      5.48 o 
   0   5  16       34.46       34.67      6.76 o 
   1   5  16       33.01       27.19      6.58 o 
   2   5  16        7.11        8.22      9.70 o 
   3   5  16        3.52       -2.50      6.63 o 
   4   5  16       15.70       21.58      7.17 o 
   5   5  16      141.69      134.94     11.13 o 
   6   5  16       26.03       15.22      7.71 o 
  -8   6  16       20.55       17.78     10.02 o 
  -7   6  16      171.04      178.69     12.24 o 
  -6   6  16      276.04      293.82     13.52 o 
  -5   6  16      277.21      296.82     12.65 o 
  -4   6  16       84.05       92.13      8.33 o 
  -3   6  16       31.67       37.73      6.19 o 
  -2   6  16       48.14       51.82      6.21 o 
  -1   6  16      109.02      105.10      6.66 o 
   0   6  16       22.63        9.28      6.62 o 
   1   6  16       15.90        6.91      6.78 o 
   2   6  16      152.69      126.40      8.49 o 
   3   6  16       15.62       23.02      7.19 o 
   4   6  16        4.90       -0.88      7.19 o 
   5   6  16        6.34       10.81      9.90 o 
   6   6  16        6.38        1.09     10.38 o 
  -8   7  16        1.30       -8.92      8.92 o 
  -7   7  16       19.17       11.29      8.82 o 
  -6   7  16       47.63       49.58      9.03 o 
  -5   7  16        1.20        7.13      6.34 o 
  -4   7  16        5.26       -1.14      6.37 o 
  -3   7  16      131.27      135.70      8.66 o 
  -2   7  16       37.77       49.75      6.38 o 
  -1   7  16        4.16        7.40      6.86 o 
   0   7  16       41.62       45.91      7.46 o 
   1   7  16       30.66       30.93      7.45 o 
   2   7  16      140.64      162.97     10.95 o 
   3   7  16       85.00       96.94      8.77 o 
   4   7  16        1.18        1.72      7.79 o 
   5   7  16       39.86       44.22     10.72 o 
  -6   8  16        6.78        6.60      7.23 o 
  -5   8  16        0.47        0.59      6.86 o 
  -4   8  16       13.87       17.49      6.88 o 
  -3   8  16        7.53        4.78      6.71 o 
  -2   8  16       13.35       19.17      6.65 o 
  -1   8  16       34.08       25.17      7.70 o 
   0   8  16       18.15       15.10      7.66 o 
   1   8  16       62.90       61.73      8.17 o 
   2   8  16        0.06        7.38     11.64 o 
   3   8  16       24.41       27.28      8.55 o 
   4   8  16       17.26       13.75      8.36 o 
  -5   9  16      102.06      109.23      8.40 o 
  -4   9  16       67.60       59.88      7.99 o 
  -3   9  16      133.53      144.30      8.51 o 
  -2   9  16      195.35      198.61      8.77 o 
  -1   9  16      118.34      126.98     10.04 o 
   0   9  16       82.88       89.52      9.63 o 
   1   9  16      357.16      345.78     20.97 o 
   2   9  16      364.43      406.02     21.79 o 
  -9   1  17       24.18       11.75     11.06 o 
  -8   1  17       10.14        4.24     10.74 o 
  -7   1  17        0.39        6.02      7.36 o 
  -6   1  17       43.91       35.73      7.27 o 
  -5   1  17       86.13       84.18      7.45 o 
  -4   1  17       23.75       14.00      6.65 o 
  -3   1  17       61.18       65.97      6.78 o 
  -2   1  17       38.36       53.70      6.85 o 
  -1   1  17       57.34       81.78      7.03 o 
   0   1  17      209.32      217.69      8.21 o 
   1   1  17       13.01       17.56      6.21 o 
   2   1  17       11.03       -2.17      4.66 o 
   3   1  17      380.09      338.18      9.64 o 
   4   1  17      175.12      166.61     11.62 o 
   5   1  17        2.34       -4.42      5.47 o 
   6   1  17        7.34        0.16      6.00 o 
  -9   2  17        0.95       -5.11      8.36 o 
  -8   2  17        1.70       -4.58      7.83 o 
  -7   2  17      146.90      172.38      9.41 o 
  -6   2  17       29.59       34.32      7.40 o 
  -5   2  17        4.88        3.75      6.68 o 
  -4   2  17       46.39       51.29      7.39 o 
  -3   2  17       28.30       34.54      7.15 o 
  -2   2  17        4.08        2.69      6.33 o 
  -1   2  17       30.64       37.29      6.61 o 
   0   2  17       20.38       30.41      8.08 o 
   1   2  17        4.69        9.27      7.10 o 
   2   2  17        0.09        5.06      8.13 o 
   3   2  17        6.20        5.59      6.37 o 
   4   2  17       60.62       61.14      6.29 o 
   5   2  17       13.40       22.67      6.18 o 
   6   2  17        4.77        4.18      6.10 o 
  -9   3  17       10.43        4.54      8.86 o 
  -8   3  17        0.48       -6.52      8.05 o 
  -7   3  17        1.85       -5.53      7.84 o 
  -6   3  17        2.09       -7.60      7.60 o 
  -5   3  17      173.23      186.31      9.11 o 
  -4   3  17       15.37       17.58      7.24 o 
  -3   3  17       45.62       47.54      7.38 o 
  -2   3  17        8.17        7.29      6.75 o 
  -1   3  17        1.31       -6.33      6.33 o 
   0   3  17        0.43        1.45      7.58 o 
   1   3  17        8.25        2.94     10.93 o 
   2   3  17        1.43       -6.25      6.25 o 
   3   3  17       19.05       28.35      9.24 o 
   4   3  17       13.25        8.04      8.91 o 
   5   3  17       16.98        5.38      6.23 o 
   6   3  17       69.97       72.31      7.49 o 
  -9   4  17       87.58       87.03      9.84 o 
  -8   4  17        0.63        2.83      8.52 o 
  -7   4  17       41.73       52.45      8.68 o 
  -6   4  17      391.37      416.30     12.88 o 
  -5   4  17       27.85        8.03      7.50 o 
  -4   4  17        3.84        4.59      7.20 o 
  -3   4  17        2.89       -2.45      6.88 o 
  -2   4  17        2.22        2.94      6.74 o 
  -1   4  17      124.60      128.94      9.11 o 
   0   4  17       60.98       67.70      8.80 o 
   1   4  17        6.50        0.90      6.92 o 
   2   4  17       18.43       15.94      6.80 o 
   3   4  17       10.59       20.61      7.22 o 
   4   4  17        0.30       -2.52      9.29 o 
   5   4  17       19.25       22.51     10.44 o 
   6   4  17       65.03       57.45      7.43 o 
  -8   5  17        6.47        5.53      8.97 o 
  -7   5  17       18.25       11.96      8.35 o 
  -6   5  17      170.37      188.90     10.57 o 
  -5   5  17       16.54       13.44      7.86 o 
  -4   5  17        0.40       -6.94      6.94 o 
  -3   5  17      111.45      108.16      8.40 o 
  -2   5  17       40.63       39.12      7.19 o 
  -1   5  17        0.79       -5.70      8.37 o 
   0   5  17       64.19       64.84      7.69 o 
   1   5  17       69.98       68.22     12.25 o 
   2   5  17       56.45       61.12      8.02 o 
   3   5  17        0.70       -0.90      7.64 o 
   4   5  17        5.78        0.10      9.56 o 
   5   5  17       59.19       44.57     10.82 o 
  -7   6  17        0.03       -3.73      8.66 o 
  -6   6  17        1.18        2.19      8.55 o 
  -5   6  17        6.95       -7.79      7.79 o 
  -4   6  17        8.40       12.74      7.96 o 
  -3   6  17       24.37       20.10      7.63 o 
  -2   6  17       14.02        3.74      6.31 o 
  -1   6  17       20.74       21.27      7.23 o 
   0   6  17        8.87        6.88      9.14 o 
   1   6  17       21.15       20.37      7.59 o 
   2   6  17       29.83       24.51      7.57 o 
   3   6  17       99.04      102.41      8.96 o 
   4   6  17        6.16        5.85      8.48 o 
  -6   7  17        0.03        4.01      8.48 o 
  -5   7  17      273.25      289.78     26.56 o 
  -4   7  17       68.35       62.12      8.51 o 
  -3   7  17       23.50       23.84      7.05 o 
  -2   7  17       14.36        9.77      6.81 o 
  -1   7  17       40.02       47.26      8.22 o 
   0   7  17       29.92       30.99      7.99 o 
   1   7  17      399.74      452.48     18.80 o 
   2   7  17      158.70      157.42     17.31 o 
   3   7  17        1.74        0.87      8.52 o 
  -5   8  17        0.00        0.86      8.83 o 
  -4   8  17       56.65       56.79      8.09 o 
  -3   8  17       13.76       22.80      7.46 o 
  -2   8  17        0.40        0.56      7.37 o 
  -1   8  17        5.16        4.98      7.90 o 
   0   8  17        0.49       -1.64      8.21 o 
   1   8  17       26.42       36.36      8.88 o 
   2   8  17       79.59      105.27     13.08 o 
  -8   0  18       15.82       11.95     15.64 o 
  -7   0  18      314.24      299.62     21.58 o 
  -6   0  18      128.88      143.97     18.17 o 
  -5   0  18       35.86       47.47     14.48 o 
  -4   0  18       11.89        3.62     14.48 o 
  -3   0  18       17.35       17.21     13.86 o 
  -2   0  18       45.39       59.49     13.93 o 
  -1   0  18      210.09      222.75     10.81 o 
   0   0  18       55.48       41.46      8.24 o 
   1   0  18       18.94        8.11      8.16 o 
   2   0  18        2.30       -7.91      7.98 o 
   3   0  18      101.95      107.19      9.94 o 
   4   0  18       17.70       16.59      9.32 o 
   5   0  18       19.02        5.76     16.15 o 
  -8   1  18       30.16       37.26     11.40 o 
  -7   1  18       65.11       69.43     11.80 o 
  -6   1  18       27.32       22.99     11.28 o 
  -5   1  18       59.77       60.87      8.04 o 
  -4   1  18        2.95        6.25      7.20 o 
  -3   1  18       26.19       31.62      7.40 o 
  -2   1  18       15.79       18.74      7.20 o 
  -1   1  18      137.31      123.69      8.12 o 
   0   1  18       38.85       50.20     11.82 o 
   1   1  18       83.26      108.81      9.30 o 
   2   1  18        0.46        7.57      8.47 o 
   3   1  18       96.41       82.24      8.33 o 
   4   1  18        0.56        6.02      6.36 o 
   5   1  18        0.70        0.12      6.97 o 
  -8   2  18       10.32       -0.59      8.78 o 
  -7   2  18       43.37       38.21      8.39 o 
  -6   2  18       34.69       32.76      8.19 o 
  -5   2  18        0.97        1.79      7.76 o 
  -4   2  18        3.53        1.12      7.52 o 
  -3   2  18        1.35       -3.73      7.08 o 
  -2   2  18        3.86       -4.27      7.00 o 
  -1   2  18        9.57       12.56      7.25 o 
   0   2  18      182.14      200.78     15.37 o 
   1   2  18        1.60        6.16      8.60 o 
   2   2  18        2.88        7.75      9.11 o 
   3   2  18       87.64       85.35     10.17 o 
   4   2  18       17.28       19.07      9.77 o 
   5   2  18        6.39        6.11      6.80 o 
  -8   3  18       58.48       76.98      9.68 o 
  -7   3  18      118.53      127.65      9.34 o 
  -6   3  18       54.21       57.62     11.39 o 
  -5   3  18       28.00       32.55      7.99 o 
  -4   3  18      237.62      290.52     10.66 o 
  -3   3  18      518.01      544.74     13.87 o 
  -2   3  18      232.25      253.98     10.07 o 
  -1   3  18      470.53      534.36     16.95 o 
   0   3  18      246.64      290.97     31.35 o 
   1   3  18      230.96      298.31     12.72 o 
   2   3  18      315.54      366.59     22.98 o 
   3   3  18      464.08      503.75     23.84 o 
   4   3  18      210.98      200.59     14.73 o 
   5   3  18      144.85      129.86      9.55 o 
  -7   4  18       27.64       22.00      9.22 o 
  -6   4  18        5.23        4.02      8.44 o 
  -5   4  18        3.44        1.12      8.12 o 
  -4   4  18       26.67       35.03      8.17 o 
  -3   4  18       30.92       38.68      7.98 o 
  -2   4  18        9.06        2.04      7.82 o 
  -1   4  18        0.05        2.02      8.61 o 
   0   4  18       26.09       26.35      9.03 o 
   1   4  18       19.32       11.68     11.75 o 
   2   4  18       27.57       39.26     10.05 o 
   3   4  18        5.10        2.51      8.13 o 
   4   4  18        0.40        4.34     10.23 o 
  -7   5  18        6.08        5.43      9.12 o 
  -6   5  18      212.46      239.43     11.93 o 
  -5   5  18       17.96       14.73      8.30 o 
  -4   5  18       22.46       19.23     12.42 o 
  -3   5  18        9.92        9.70      7.84 o 
  -2   5  18       32.09       22.06      7.92 o 
  -1   5  18       23.52       21.88      9.80 o 
   0   5  18      104.67       75.37     10.15 o 
   1   5  18        8.29        5.28      9.19 o 
   2   5  18       20.03       19.33      8.28 o 
   3   5  18       10.21        5.71      8.16 o 
  -6   6  18        3.32       -9.10      9.10 o 
  -5   6  18       61.50       45.88      9.42 o 
  -4   6  18       25.24       34.09      8.89 o 
  -3   6  18        2.45       -7.66      7.66 o 
  -2   6  18       23.69       27.27      8.39 o 
  -1   6  18        0.16        5.20     11.85 o 
   0   6  18       26.38       22.27      8.23 o 
   1   6  18       98.26      104.84     18.61 o 
   2   6  18       15.89       14.68      8.14 o 
  -4   7  18       29.14       19.66      8.74 o 
  -3   7  18        1.12        6.18      8.55 o 
  -2   7  18        0.01       -2.41     10.15 o 
  -1   7  18       57.05       68.26      9.24 o 
   0   7  18       80.77       77.59      9.48 o 
   1   7  18       84.84       91.45     11.69 o 
  -7   1  19       10.79        4.46     11.98 o 
  -6   1  19       56.04       46.97     12.02 o 
  -5   1  19       16.14       26.02     11.29 o 
  -4   1  19       24.83       20.66     11.42 o 
  -3   1  19       20.61        9.54     10.37 o 
  -2   1  19       42.20       53.11     10.38 o 
  -1   1  19       25.36       20.39      9.43 o 
   0   1  19      222.07      240.82     11.88 o 
   1   1  19      134.40      174.47     11.51 o 
   2   1  19        9.92        4.07     12.57 o 
   3   1  19       68.33       53.69     10.26 o 
   4   1  19       86.89       74.11     11.20 o 
  -7   2  19        0.52       -3.35     11.49 o 
  -6   2  19       30.04       24.52      9.24 o 
  -5   2  19       50.04       52.21     10.99 o 
  -4   2  19       63.15       71.73      8.79 o 
  -3   2  19       24.78       22.26      8.43 o 
  -2   2  19       16.75        7.52      7.87 o 
  -1   2  19        3.69       -5.21      8.87 o 
   0   2  19        8.16       10.18     11.54 o 
   1   2  19        4.94       -0.23      9.53 o 
   2   2  19       12.29        8.45      7.91 o 
   3   2  19       32.66       35.88     10.93 o 
  -6   3  19        1.19       -5.13      8.76 o 
  -5   3  19       20.73       17.99      9.04 o 
  -4   3  19        0.84       -4.55      8.52 o 
  -3   3  19        4.46        7.10      8.12 o 
  -2   3  19        0.07       -0.47      8.27 o 
  -1   3  19        2.89        1.33      9.71 o 
   0   3  19        5.19       29.03     13.52 o 
   1   3  19        7.02       14.49     10.07 o 
   2   3  19        1.52        6.51     10.39 o 
   3   3  19       16.84       21.85     16.19 o 
  -6   4  19       17.06       10.30      9.52 o 
  -5   4  19        1.98       -1.28      8.78 o 
  -4   4  19       24.29       22.79      8.89 o 
  -3   4  19       45.07       50.82      8.82 o 
  -2   4  19       32.85       40.04     10.33 o 
  -1   4  19        1.12        4.75     20.49 o 
   0   4  19       39.73       28.68     12.91 o 
   1   4  19        2.04       -9.42     10.02 o 
   2   4  19       45.05       55.09     11.41 o 
  -5   5  19        0.00       -3.30      9.24 o 
  -4   5  19       91.19       99.05     10.01 o 
  -3   5  19       38.08       40.96      8.82 o 
  -2   5  19        3.70       -5.33     10.43 o 
  -1   5  19       11.31       11.75     10.57 o 
   0   5  19        1.62       -3.42      9.99 o 
   1   5  19        6.07        6.15     13.32 o 
  -2   6  19       33.46       33.19     11.01 o 
  -1   6  19        8.09       -7.47     10.97 o 
  -5   0  20      105.79      151.00     20.49 o 
  -4   0  20       27.89       28.07     17.69 o 
  -3   0  20        2.64       -3.07     16.73 o 
  -2   0  20       32.88       39.95     16.80 o 
  -5   1  20      102.30      140.86     13.80 o 
  -4   1  20       16.08       35.21     12.04 o 
  -3   1  20        4.98        5.16     11.87 o 
  -2   1  20        9.03        6.93     11.69 o 
   0   1  20       15.52        9.63     15.03 o 
   1   1  20        2.90        5.09     10.38 o 
  -5   2  20      119.88      160.71     14.68 o 
  -4   2  20      159.17      200.17     14.75 o 
  -3   2  20        0.17       -1.18      9.06 o 
  -2   2  20        4.11        0.62      9.96 o 
  -1   2  20       27.74       48.08     14.75 o 
   0   2  20       98.38       82.18     11.21 o 
   1   2  20        3.74        6.61     10.79 o 
  -4   3  20        9.15        0.44      9.58 o 
  -3   3  20        0.77       -7.19      8.92 o 
  -2   3  20      143.83      122.91     11.83 o 
  -1   3  20      174.38      214.52     17.14 o 
   0   3  20      310.05      378.57     21.51 o 
                                                 
